# Supplementary material for: Idiosyncratic and dose-dependent epistasis drives variation in tomato fruit size
Source: Science. Author manuscript; Available in PMC 2023 Oct 26. (PMC10602613; doi:10.1126/science.adi5222)
Supplement: Table-S1 [file NIHMS1936328-supplement-Table-S1.xlsx]

## Sheet: Allelic Information
Table S1. Allelic information for all single, double, and triple mutants used in this study.
Allele Name	Allele state in seed stocks	Origin	Related figures
slclv3pro-1	Single Homozygote	(26)	Fig. 1; fig. S1; Fig. 2; fig. S2; fig. S3
slclv3pro-2	Single Homozygote	(28)	Fig. 1; fig. S1; Fig. 2; fig. S2; Fig. 3; fig. S3
slclv3pro-3	Single Homozygote	(28)	Fig. 1; fig. S1; Fig. 2; fig. S2; fig. S3
slclv3pro-11	Single Homozygote	(26)	Fig. 1; fig. S1; Fig. 2; fig. S2; Fig. 3; fig. S3
slclv3pro-12	Single Homozygote	(26)	Fig. 1; fig. S1; Fig. 2; fig. S2; fig. S3
slclv3pro-15	Single Homozygote	(26)	Fig. 1; fig. S1; Fig. 2; fig. S2; fig. S3
slclv3pro-18	Single Homozygote	(28)	Fig. 1; fig. S1; Fig. 2; fig. S2; fig. S3
Slclv3fas	Single Homozygote	(26)	Fig. 1; fig. S1; Fig. 2; fig. S2; Fig. 3; fig. S3
slclv3pro-22	Single Homozygote	(28)	Fig. 1; fig. S1; Fig. 2; fig. S2; Fig. 3; fig. S3
slclv3pro-26	Single Homozygote	(26)	Fig. 1; fig. S1; Fig. 2; fig. S2; Fig. 3; fig. S3
slclv3pro-28	Single Homozygote	(28)	Fig. 1; fig. S1; Fig. 2; fig. S2; fig. S3
slclv3pro-29	Single Homozygote	(28)	fig. S1; fig. S2; fig. S3
slcle9	Single Homozygote	(27)	Fig. 2; fig. S2; Fig. 3
slwusCR-lc	Single Homozygote	(26)	Fig. 1; fig. S2; Fig. 3
slclv3pro-1/slwusCR-lc	Double Homozygote	This Study	Fig. 1; fig. S2
slclv3pro-2/slwusCR-lc	Double Homozygote	This Study	Fig. 1; fig. S2; Fig. 3
slclv3pro-3/slwusCR-lc	Double Homozygote	This Study	Fig. 1; fig. S2
slclv3pro-11/slwusCR-lc	Double Homozygote	This Study	Fig. 1; fig. S2; Fig. 3
slclv3pro-12/slwusCR-lc	Double Homozygote	This Study	Fig. 1; fig. S2
slclv3pro-15/slwusCR-lc	Double Homozygote	This Study	Fig. 1; fig. S2
slclv3pro-18/slwusCR-lc	Double Homozygote	This Study	Fig. 1; fig. S2
Slclv3fas/slwusCR-lc	Double Homozygote	This Study	Fig. 1; fig. S2; Fig. 3
slclv3pro-22/slwusCR-lc	Double Homozygote	This Study	Fig. 1; fig. S2; Fig. 3
slclv3pro-26/slwusCR-lc	Double Homozygote	This Study	Fig. 1; fig. S2; Fig. 3
slclv3pro-28/slwusCR-lc	Double Homozygote	This Study	Fig. 1; fig. S2
slclv3pro-29/slwusCR-lc	Double Homozygote	This Study	fig. S2
slclv3pro-1/slcle9	Double Homozygote	This Study	Fig. 2; fig. S2
slclv3pro-2/slcle9	Double Homozygote	This Study	Fig. 2; fig. S2; Fig. 3
slclv3pro-3/slcle9	Double Homozygote	This Study	Fig. 2; fig. S2
slclv3pro-11/slcle9	Double Homozygote	This Study	Fig. 2; fig. S2; Fig. 3
slclv3pro-12/slcle9	Double Homozygote	This Study	Fig. 2; fig. S2
slclv3pro-15/slcle9	Double Homozygote	This Study	Fig. 2; fig. S2
slclv3pro-18/slcle9	Double Homozygote	This Study	Fig. 2; fig. S2
Slclv3fas/slcle9	Double Homozygote	This Study	Fig. 2; fig. S2; Fig. 3
slclv3pro-22/slcle9	Double Homozygote	This Study	Fig. 2; fig. S2; Fig. 3
slclv3pro-26/slcle9	Double Homozygote	This Study	Fig. 2; fig. S2; Fig. 3
slclv3pro-28/slcle9	Double Homozygote	This Study	Fig. 2; fig. S2
slclv3pro-29/slcle9	slclv3pro-29 Heterozygote; slcle9 Homozygote	This Study	fig. S2
slclv3pro-1/slwusCR-lc/slcle9	Triple Homozygote	This Study	fig. S2; Fig. 3
slclv3pro-2/slwusCR-lc/slcle9	Triple Homozygote	This Study	fig. S2; Fig. 3
slclv3pro-3/slwusCR-lc/slcle9	Triple Homozygote	This Study	fig. S2; Fig. 3
slclv3pro-11/slwusCR-lc/slcle9	Triple Homozygote	This Study	fig. S2; Fig. 3
slclv3pro-12/slwusCR-lc/slcle9	Triple Homozygote	This Study	fig. S2; Fig. 3
slclv3pro-15/slwusCR-lc/slcle9	Triple Homozygote	This Study	fig. S2; Fig. 3
slclv3pro-18/slwusCR-lc/slcle9	Triple Homozygote	This Study	fig. S2; Fig. 3
Slclv3fas/slwusCR-lc/slcle9	Triple Homozygote	This Study	fig. S2; Fig. 3
slclv3pro-22/slwusCR-lc/slcle9	Triple Homozygote	This Study	fig. S2; Fig. 3
slclv3pro-26/slwusCR-lc/slcle9	Triple Homozygote	This Study	fig. S2; Fig. 3
slclv3pro-28/slwusCR-lc/slcle9	Triple Homozygote	This Study	fig. S2; Fig. 3
slclv3pro-29/slwusCR-lc/slcle9	slclv3pro-29 Heterozygote; slwus-CR-lc Homozygote; slcle9 Homozygote	This Study	fig. S2; Fig. 3
