# Supplementary material for: Idiosyncratic and dose-dependent epistasis drives variation in tomato fruit size
Source: Science. Author manuscript; Available in PMC 2023 Oct 26. (PMC10602613; doi:10.1126/science.adi5222)
Supplement: Table-S4 [file NIHMS1936328-supplement-Table-S4.xlsx]

## Sheet: Sheet1
Table S4. Oligonucleotide primers used in this study
Name	Sequence 5'-3'
SlCLV3pro-F	AGTAGAGCCTTCCAATAGCTGG
SlCLV3pro-R	CTGTTTAGGAGTTTCACAGGAGC
SlCLE9-F	TGCTGCGTGATCACTTCATT
SlCLE9-R	CTCAAAGTAGTACTATAACCATGTC
SlWUS-CR-lc-F	CATCTCTCCAATTTGACCATCA
SlWUS-CR-lc-R	AATGCCTCGTGTCCATTCTT
SlCLV3-fas-F1	CAGAAATCAGAGTCCAATTCCA
SlCLV3-fas-F2	GTCACTCTGTCTTGTTACTGC
SlCLV3-fas-R	ATGGTGGGGTTTTCTGTTCA
SlCLV3pro-deletion-F	GCAATGGGAGATGTCAAGGT
SlCLV3pro-deletion-R	CGGAGCAGGTTTACGCAATG
qSlCLV3-F	AAAGGAAGTTGCTCCTGTGAA
qSlCLV3-R	CCTCTTAGCTCCCAATCAGC
qSlWUS-F	TGGAACTTTGGCTATGGAGA
qSlWUS-R	AAAGGGTAAGTTGCTGGAGAAG
qSlCLE9-F	CAATGCAAGCACAATCCTCT
qSlCLE9-R	CATAGGTGCTTCTCTTAGTTC
qSlUBIQ-F	CGTGGTGGTGCTAAGAAGAG
qSlUBIQ-R	ACGAAGCCTCTGAACCTTTC
