# Supplementary material for: Idiosyncratic and dose-dependent epistasis drives variation in tomato fruit size
Source: Science. Author manuscript; Available in PMC 2023 Oct 26. (PMC10602613; doi:10.1126/science.adi5222)
Supplement: Table-S3 [file NIHMS1936328-supplement-Table-S3.xlsx]

## Sheet: Slclv3Pro SlwusCR-lc Rep. 1
Table S3. Locule number counts raw data from all seasons and qRT results.
Source Data 1. Locule number counts of WT, SlwusCR-lc, Slclv3Pro single mutants, and Slclv3Pro SlwusCR-lc double mutants from Summer 2021 field season in New York related to Fig. 1C-E, fig. S1A, and fig. S2A.
Genotype	Locule Number	Plant Number
WT	3	1
WT	3	1
WT	3	1
WT	3	1
WT	2	1
WT	2	1
WT	3	1
WT	3	1
WT	3	1
WT	2	1
WT	2	1
WT	3	1
WT	3	1
WT	3	2
WT	3	2
WT	3	2
WT	3	2
WT	2	2
WT	3	2
WT	3	2
WT	2	2
WT	3	2
WT	3	2
WT	2	2
WT	3	2
WT	2	3
WT	3	3
WT	2	3
WT	2	3
WT	3	3
WT	3	3
WT	3	3
WT	2	3
WT	3	3
WT	3	3
WT	3	3
WT	3	3
WT	2	3
WT	3	4
WT	3	4
WT	3	4
WT	3	4
WT	3	4
WT	2	4
WT	3	4
WT	2	4
WT	3	4
WT	3	4
WT	3	4
WT	3	4
WT	3	4
WT	3	5
WT	2	5
WT	3	5
WT	2	5
WT	3	5
WT	3	5
WT	3	5
WT	3	5
WT	4	5
WT	3	5
WT	3	5
WT	3	5
WT	4	6
WT	3	6
WT	3	6
WT	4	6
WT	3	6
WT	4	6
WT	2	6
WT	2	6
WT	4	6
WT	2	6
WT	3	6
WT	3	6
WT	2	5
WT	3	8
WT	3	8
WT	2	8
WT	3	8
WT	3	8
WT	5	8
WT	3	8
WT	3	8
WT	3	8
WT	3	8
WT	4	8
WT	3	8
WT	4	8
WT	3	9
WT	3	9
WT	3	9
WT	3	9
WT	3	9
WT	3	9
WT	4	9
WT	3	9
WT	3	9
WT	3	9
WT	3	9
WT	3	10
WT	4	10
WT	3	10
WT	3	10
WT	3	10
WT	3	10
WT	3	10
WT	3	10
WT	2	10
WT	3	10
WT	3	10
WT	3	10
WT	4	10
WT	3	11
WT	3	11
WT	3	11
WT	3	11
WT	3	11
WT	3	11
WT	3	11
WT	3	11
WT	3	11
WT	3	11
WT	2	11
WT	2	11
WT	2	11
WT	3	12
WT	3	12
WT	3	12
WT	3	12
WT	2	12
WT	3	12
WT	3	12
WT	2	12
WT	3	12
WT	3	12
WT	3	12
WT	3	12
WT	3	13
WT	5	13
WT	3	13
WT	4	13
WT	4	13
WT	3	13
WT	3	13
WT	3	13
WT	3	13
WT	5	13
WT	3	13
WT	3	13
WT	3	14
WT	3	14
WT	3	14
WT	3	14
WT	3	14
WT	3	14
WT	5	14
WT	3	14
WT	3	14
WT	3	14
WT	3	14
WT	3	14
WT	2	15
WT	3	15
WT	2	15
WT	2	15
WT	2	15
WT	3	15
WT	2	15
WT	3	15
WT	3	15
WT	2	15
WT	3	15
WT	3	15
WT	3	16
WT	3	16
WT	3	16
WT	3	16
WT	3	16
WT	3	16
WT	3	16
WT	3	16
WT	3	16
WT	3	16
WT	3	16
WT	3	16
WT	3	16
WT	2	17
WT	3	17
WT	3	17
WT	3	17
WT	3	17
WT	3	17
WT	3	17
WT	3	17
WT	2	17
WT	3	17
WT	3	17
WT	3	17
WT	3	17
SlwusCR-lc	3	1
SlwusCR-lc	3	1
SlwusCR-lc	4	1
SlwusCR-lc	3	1
SlwusCR-lc	3	1
SlwusCR-lc	3	1
SlwusCR-lc	3	1
SlwusCR-lc	2	1
SlwusCR-lc	3	1
SlwusCR-lc	2	1
SlwusCR-lc	3	1
SlwusCR-lc	2	1
SlwusCR-lc	2	2
SlwusCR-lc	3	2
SlwusCR-lc	3	2
SlwusCR-lc	3	2
SlwusCR-lc	2	2
SlwusCR-lc	3	2
SlwusCR-lc	2	2
SlwusCR-lc	3	2
SlwusCR-lc	3	2
SlwusCR-lc	4	2
SlwusCR-lc	2	3
SlwusCR-lc	3	3
SlwusCR-lc	4	3
SlwusCR-lc	3	3
SlwusCR-lc	3	3
SlwusCR-lc	3	3
SlwusCR-lc	4	3
SlwusCR-lc	3	3
SlwusCR-lc	3	3
SlwusCR-lc	3	3
SlwusCR-lc	3	3
SlwusCR-lc	4	3
SlwusCR-lc	3	4
SlwusCR-lc	3	4
SlwusCR-lc	2	4
SlwusCR-lc	3	4
SlwusCR-lc	3	4
SlwusCR-lc	3	4
SlwusCR-lc	3	4
SlwusCR-lc	3	4
SlwusCR-lc	3	4
SlwusCR-lc	3	4
SlwusCR-lc	3	4
SlwusCR-lc	3	4
SlwusCR-lc	3	4
SlwusCR-lc	3	4
SlwusCR-lc	3	5
SlwusCR-lc	3	5
SlwusCR-lc	6	5
SlwusCR-lc	4	5
SlwusCR-lc	3	5
SlwusCR-lc	4	5
SlwusCR-lc	3	5
SlwusCR-lc	3	5
SlwusCR-lc	2	5
SlwusCR-lc	3	5
SlwusCR-lc	3	5
SlwusCR-lc	4	5
SlwusCR-lc	3	6
SlwusCR-lc	4	6
SlwusCR-lc	3	6
SlwusCR-lc	4	6
SlwusCR-lc	3	6
SlwusCR-lc	3	6
SlwusCR-lc	4	6
SlwusCR-lc	3	6
SlwusCR-lc	3	6
SlwusCR-lc	3	6
SlwusCR-lc	4	7
SlwusCR-lc	5	7
SlwusCR-lc	7	7
SlwusCR-lc	3	7
SlwusCR-lc	8	7
SlwusCR-lc	3	7
SlwusCR-lc	2	7
SlwusCR-lc	5	7
SlwusCR-lc	3	7
SlwusCR-lc	3	7
SlwusCR-lc	2	7
SlwusCR-lc	3	7
SlwusCR-lc	2	7
SlwusCR-lc	3	7
SlwusCR-lc	3	8
SlwusCR-lc	3	8
SlwusCR-lc	5	8
SlwusCR-lc	3	8
SlwusCR-lc	3	8
SlwusCR-lc	3	8
SlwusCR-lc	2	8
SlwusCR-lc	3	8
SlwusCR-lc	4	8
SlwusCR-lc	3	8
SlwusCR-lc	3	8
SlwusCR-lc	3	8
SlwusCR-lc	3	8
SlwusCR-lc	3	8
SlwusCR-lc	3	8
SlwusCR-lc	3	8
SlwusCR-lc	3	9
SlwusCR-lc	4	9
SlwusCR-lc	3	9
SlwusCR-lc	3	9
SlwusCR-lc	3	9
SlwusCR-lc	3	9
SlwusCR-lc	3	9
SlwusCR-lc	3	9
SlwusCR-lc	3	9
SlwusCR-lc	3	9
SlwusCR-lc	3	9
SlwusCR-lc	4	9
SlwusCR-lc	3	9
SlwusCR-lc	3	10
SlwusCR-lc	2	10
SlwusCR-lc	2	10
SlwusCR-lc	2	10
SlwusCR-lc	3	10
SlwusCR-lc	3	10
SlwusCR-lc	4	10
SlwusCR-lc	3	10
SlwusCR-lc	3	10
SlwusCR-lc	3	10
SlwusCR-lc	3	10
SlwusCR-lc	4	10
SlwusCR-lc	3	11
SlwusCR-lc	3	11
SlwusCR-lc	3	11
SlwusCR-lc	3	11
SlwusCR-lc	2	11
SlwusCR-lc	3	11
SlwusCR-lc	3	11
SlwusCR-lc	2	11
SlwusCR-lc	2	11
SlwusCR-lc	3	11
SlwusCR-lc	3	11
SlwusCR-lc	2	11
SlwusCR-lc	3	11
SlwusCR-lc	6	11
SlwusCR-lc	3	11
SlwusCR-lc	2	12
SlwusCR-lc	3	12
SlwusCR-lc	3	12
SlwusCR-lc	3	12
SlwusCR-lc	3	12
SlwusCR-lc	4	12
SlwusCR-lc	3	12
SlwusCR-lc	3	12
SlwusCR-lc	3	12
SlwusCR-lc	3	12
SlwusCR-lc	3	12
SlwusCR-lc	4	12
SlwusCR-lc	3	12
SlwusCR-lc	3	12
SlwusCR-lc	3	12
SlwusCR-lc	3	13
SlwusCR-lc	4	13
SlwusCR-lc	4	13
SlwusCR-lc	4	13
SlwusCR-lc	3	13
SlwusCR-lc	2	13
SlwusCR-lc	3	13
SlwusCR-lc	2	13
SlwusCR-lc	3	13
SlwusCR-lc	3	13
SlwusCR-lc	3	13
SlwusCR-lc	4	13
SlwusCR-lc	3	13
SlwusCR-lc	2	13
SlwusCR-lc	3	13
SlwusCR-lc	3	13
SlwusCR-lc	3	13
SlwusCR-lc	3	13
SlwusCR-lc	3	13
SlwusCR-lc	3	13
SlwusCR-lc	3	14
SlwusCR-lc	4	14
SlwusCR-lc	4	14
SlwusCR-lc	3	14
SlwusCR-lc	3	14
SlwusCR-lc	4	14
SlwusCR-lc	4	15
SlwusCR-lc	3	15
SlwusCR-lc	3	15
SlwusCR-lc	3	15
SlwusCR-lc	3	15
SlwusCR-lc	4	16
SlwusCR-lc	3	16
SlwusCR-lc	4	16
SlwusCR-lc	4	16
SlwusCR-lc	3	16
SlwusCR-lc	4	16
SlwusCR-lc	3	16
SlwusCR-lc	3	17
SlwusCR-lc	3	17
SlwusCR-lc	3	17
SlwusCR-lc	3	17
SlwusCR-lc	3	17
SlwusCR-lc	3	17
SlwusCR-lc	3	17
Slclv3Pro-1	3	1
Slclv3Pro-1	2	1
Slclv3Pro-1	2	1
Slclv3Pro-1	3	1
Slclv3Pro-1	3	1
Slclv3Pro-1	3	1
Slclv3Pro-1	3	1
Slclv3Pro-1	3	1
Slclv3Pro-1	4	1
Slclv3Pro-1	3	1
Slclv3Pro-1	3	1
Slclv3Pro-1	3	1
Slclv3Pro-1	3	1
Slclv3Pro-1	3	2
Slclv3Pro-1	4	2
Slclv3Pro-1	2	2
Slclv3Pro-1	3	2
Slclv3Pro-1	3	3
Slclv3Pro-1	2	3
Slclv3Pro-1	2	3
Slclv3Pro-1	2	3
Slclv3Pro-1	2	3
Slclv3Pro-1	2	3
Slclv3Pro-1	2	3
Slclv3Pro-1	2	3
Slclv3Pro-1	2	3
Slclv3Pro-1	2	3
Slclv3Pro-1	2	3
Slclv3Pro-1	2	3
Slclv3Pro-1	2	3
Slclv3Pro-1	2	3
Slclv3Pro-1	2	3
Slclv3Pro-1	3	3
Slclv3Pro-1	2	3
Slclv3Pro-1	3	3
Slclv3Pro-1	3	4
Slclv3Pro-1	2	4
Slclv3Pro-1	3	4
Slclv3Pro-1	3	4
Slclv3Pro-1	3	4
Slclv3Pro-1	3	4
Slclv3Pro-1	2	4
Slclv3Pro-1	2	4
Slclv3Pro-1	3	4
Slclv3Pro-1	2	4
Slclv3Pro-1	3	4
Slclv3Pro-1	2	4
Slclv3Pro-1	4	4
Slclv3Pro-1	2	4
Slclv3Pro-1	3	4
Slclv3Pro-1	3	5
Slclv3Pro-1	3	5
Slclv3Pro-1	2	5
Slclv3Pro-1	2	5
Slclv3Pro-1	3	5
Slclv3Pro-1	2	5
Slclv3Pro-1	3	5
Slclv3Pro-1	3	5
Slclv3Pro-1	4	5
Slclv3Pro-1	3	5
Slclv3Pro-1	2	5
Slclv3Pro-1	3	5
Slclv3Pro-1	3	5
Slclv3Pro-1	3	5
Slclv3Pro-1	3	5
Slclv3Pro-1	3	5
Slclv3Pro-1	3	5
Slclv3Pro-1	3	6
Slclv3Pro-1	3	6
Slclv3Pro-1	3	6
Slclv3Pro-1	3	6
Slclv3Pro-1	3	6
Slclv3Pro-1	3	6
Slclv3Pro-1	4	6
Slclv3Pro-1	2	6
Slclv3Pro-1	3	6
Slclv3Pro-1	3	6
Slclv3Pro-1	3	6
Slclv3Pro-1	4	6
Slclv3Pro-1	4	6
Slclv3Pro-1	3	6
Slclv3Pro-1	3	6
Slclv3Pro-1	3	6
Slclv3Pro-1	3	6
Slclv3Pro-1	2	7
Slclv3Pro-1	3	7
Slclv3Pro-1	4	7
Slclv3Pro-1	3	7
Slclv3Pro-1	3	7
Slclv3Pro-1	3	7
Slclv3Pro-1	3	7
Slclv3Pro-1	3	7
Slclv3Pro-1	3	8
Slclv3Pro-1	3	8
Slclv3Pro-1	3	8
Slclv3Pro-1	2	8
Slclv3Pro-1	4	8
Slclv3Pro-1	3	8
Slclv3Pro-1	3	8
Slclv3Pro-1	3	8
Slclv3Pro-1	2	9
Slclv3Pro-1	2	9
Slclv3Pro-1	3	9
Slclv3Pro-1	2	9
Slclv3Pro-1	2	9
Slclv3Pro-1	2	9
Slclv3Pro-1	3	9
Slclv3Pro-1	3	9
Slclv3Pro-1	3	9
Slclv3Pro-1	3	9
Slclv3Pro-1	3	9
Slclv3Pro-1	2	9
Slclv3Pro-1	3	10
Slclv3Pro-1	3	10
Slclv3Pro-1	2	10
Slclv3Pro-1	2	10
Slclv3Pro-1	2	10
Slclv3Pro-1	2	10
Slclv3Pro-1	3	10
Slclv3Pro-1	3	10
Slclv3Pro-1	3	10
Slclv3Pro-1	3	10
Slclv3Pro-1	3	10
Slclv3Pro-1	3	10
Slclv3Pro-1	2	10
Slclv3Pro-1	3	10
Slclv3Pro-1	3	11
Slclv3Pro-1	3	11
Slclv3Pro-1	2	11
Slclv3Pro-1	6	11
Slclv3Pro-1	3	11
Slclv3Pro-1	3	11
Slclv3Pro-1	4	11
Slclv3Pro-1	3	11
Slclv3Pro-1	3	11
Slclv3Pro-1	3	11
Slclv3Pro-1	2	11
Slclv3Pro-1	3	11
Slclv3Pro-1	3	11
Slclv3Pro-1	3	11
Slclv3Pro-1	2	11
Slclv3Pro-1	3	11
Slclv3Pro-1	2	11
Slclv3Pro-1	3	12
Slclv3Pro-1	3	12
Slclv3Pro-1	3	12
Slclv3Pro-1	4	12
Slclv3Pro-1	4	12
Slclv3Pro-1	3	12
Slclv3Pro-1	2	12
Slclv3Pro-1	3	12
Slclv3Pro-1	3	12
Slclv3Pro-1	3	12
Slclv3Pro-1	2	12
Slclv3Pro-1	3	12
Slclv3Pro-1	3	12
Slclv3Pro-1	2	12
Slclv3Pro-1	2	12
Slclv3Pro-1	2	12
Slclv3Pro-1	3	12
Slclv3Pro-1	2	13
Slclv3Pro-1	3	13
Slclv3Pro-1	3	13
Slclv3Pro-1	4	13
Slclv3Pro-1	4	13
Slclv3Pro-1	4	13
Slclv3Pro-1	3	13
Slclv3Pro-1	3	13
Slclv3Pro-1	3	13
Slclv3Pro-1	2	13
Slclv3Pro-1	4	13
Slclv3Pro-1	3	13
Slclv3Pro-1	3	13
Slclv3Pro-1	3	13
Slclv3Pro-1	2	13
Slclv3Pro-1	3	13
Slclv3Pro-1	3	13
Slclv3Pro-1	3	13
Slclv3Pro-1	3	13
Slclv3Pro-1	3	14
Slclv3Pro-1	4	14
Slclv3Pro-1	3	14
Slclv3Pro-1	3	14
Slclv3Pro-1	4	14
Slclv3Pro-1	3	14
Slclv3Pro-1	4	14
Slclv3Pro-1	3	14
Slclv3Pro-1	3	14
Slclv3Pro-1	3	14
Slclv3Pro-1	4	14
Slclv3Pro-1	2	14
Slclv3Pro-1	3	14
Slclv3Pro-1	2	14
Slclv3Pro-1	3	14
Slclv3Pro-1	2	14
Slclv3Pro-1	3	14
Slclv3Pro-1	3	14
Slclv3Pro-1	2	14
Slclv3Pro-1	3	14
Slclv3Pro-1	3	14
Slclv3Pro-1/SlwusCR-lc	2	1
Slclv3Pro-1/SlwusCR-lc	3	1
Slclv3Pro-1/SlwusCR-lc	3	1
Slclv3Pro-1/SlwusCR-lc	2	1
Slclv3Pro-1/SlwusCR-lc	2	1
Slclv3Pro-1/SlwusCR-lc	3	1
Slclv3Pro-1/SlwusCR-lc	3	1
Slclv3Pro-1/SlwusCR-lc	3	1
Slclv3Pro-1/SlwusCR-lc	3	1
Slclv3Pro-1/SlwusCR-lc	2	1
Slclv3Pro-1/SlwusCR-lc	3	1
Slclv3Pro-1/SlwusCR-lc	2	1
Slclv3Pro-1/SlwusCR-lc	3	1
Slclv3Pro-1/SlwusCR-lc	3	1
Slclv3Pro-1/SlwusCR-lc	2	1
Slclv3Pro-1/SlwusCR-lc	3	2
Slclv3Pro-1/SlwusCR-lc	2	2
Slclv3Pro-1/SlwusCR-lc	4	2
Slclv3Pro-1/SlwusCR-lc	3	2
Slclv3Pro-1/SlwusCR-lc	3	2
Slclv3Pro-1/SlwusCR-lc	3	2
Slclv3Pro-1/SlwusCR-lc	3	2
Slclv3Pro-1/SlwusCR-lc	4	2
Slclv3Pro-1/SlwusCR-lc	3	2
Slclv3Pro-1/SlwusCR-lc	3	2
Slclv3Pro-1/SlwusCR-lc	5	2
Slclv3Pro-1/SlwusCR-lc	3	2
Slclv3Pro-1/SlwusCR-lc	3	3
Slclv3Pro-1/SlwusCR-lc	3	3
Slclv3Pro-1/SlwusCR-lc	3	3
Slclv3Pro-1/SlwusCR-lc	4	3
Slclv3Pro-1/SlwusCR-lc	3	3
Slclv3Pro-1/SlwusCR-lc	3	3
Slclv3Pro-1/SlwusCR-lc	2	3
Slclv3Pro-1/SlwusCR-lc	2	3
Slclv3Pro-1/SlwusCR-lc	4	3
Slclv3Pro-1/SlwusCR-lc	3	3
Slclv3Pro-1/SlwusCR-lc	3	3
Slclv3Pro-1/SlwusCR-lc	3	3
Slclv3Pro-1/SlwusCR-lc	3	3
Slclv3Pro-1/SlwusCR-lc	4	3
Slclv3Pro-1/SlwusCR-lc	3	4
Slclv3Pro-1/SlwusCR-lc	2	4
Slclv3Pro-1/SlwusCR-lc	3	4
Slclv3Pro-1/SlwusCR-lc	3	4
Slclv3Pro-1/SlwusCR-lc	3	4
Slclv3Pro-1/SlwusCR-lc	4	4
Slclv3Pro-1/SlwusCR-lc	3	4
Slclv3Pro-1/SlwusCR-lc	3	4
Slclv3Pro-1/SlwusCR-lc	3	4
Slclv3Pro-1/SlwusCR-lc	3	4
Slclv3Pro-1/SlwusCR-lc	3	4
Slclv3Pro-1/SlwusCR-lc	3	5
Slclv3Pro-1/SlwusCR-lc	3	5
Slclv3Pro-1/SlwusCR-lc	2	5
Slclv3Pro-1/SlwusCR-lc	3	5
Slclv3Pro-1/SlwusCR-lc	2	5
Slclv3Pro-1/SlwusCR-lc	3	5
Slclv3Pro-1/SlwusCR-lc	4	5
Slclv3Pro-1/SlwusCR-lc	4	5
Slclv3Pro-1/SlwusCR-lc	3	5
Slclv3Pro-1/SlwusCR-lc	3	5
Slclv3Pro-1/SlwusCR-lc	3	5
Slclv3Pro-1/SlwusCR-lc	3	5
Slclv3Pro-1/SlwusCR-lc	2	6
Slclv3Pro-1/SlwusCR-lc	3	6
Slclv3Pro-1/SlwusCR-lc	3	6
Slclv3Pro-1/SlwusCR-lc	3	6
Slclv3Pro-1/SlwusCR-lc	3	6
Slclv3Pro-1/SlwusCR-lc	3	6
Slclv3Pro-1/SlwusCR-lc	4	6
Slclv3Pro-1/SlwusCR-lc	3	6
Slclv3Pro-1/SlwusCR-lc	3	6
Slclv3Pro-1/SlwusCR-lc	2	6
Slclv3Pro-1/SlwusCR-lc	2	6
Slclv3Pro-1/SlwusCR-lc	4	6
Slclv3Pro-1/SlwusCR-lc	3	6
Slclv3Pro-1/SlwusCR-lc	3	6
Slclv3Pro-1/SlwusCR-lc	3	7
Slclv3Pro-1/SlwusCR-lc	3	7
Slclv3Pro-1/SlwusCR-lc	3	7
Slclv3Pro-1/SlwusCR-lc	3	7
Slclv3Pro-1/SlwusCR-lc	3	7
Slclv3Pro-1/SlwusCR-lc	4	7
Slclv3Pro-1/SlwusCR-lc	3	7
Slclv3Pro-1/SlwusCR-lc	3	7
Slclv3Pro-1/SlwusCR-lc	3	7
Slclv3Pro-1/SlwusCR-lc	3	7
Slclv3Pro-1/SlwusCR-lc	3	7
Slclv3Pro-1/SlwusCR-lc	2	7
Slclv3Pro-1/SlwusCR-lc	2	7
Slclv3Pro-1/SlwusCR-lc	3	8
Slclv3Pro-1/SlwusCR-lc	3	8
Slclv3Pro-1/SlwusCR-lc	3	8
Slclv3Pro-1/SlwusCR-lc	4	8
Slclv3Pro-1/SlwusCR-lc	3	8
Slclv3Pro-1/SlwusCR-lc	3	8
Slclv3Pro-1/SlwusCR-lc	3	8
Slclv3Pro-1/SlwusCR-lc	3	8
Slclv3Pro-1/SlwusCR-lc	3	8
Slclv3Pro-1/SlwusCR-lc	3	9
Slclv3Pro-1/SlwusCR-lc	3	9
Slclv3Pro-1/SlwusCR-lc	3	9
Slclv3Pro-1/SlwusCR-lc	3	9
Slclv3Pro-1/SlwusCR-lc	3	9
Slclv3Pro-1/SlwusCR-lc	4	9
Slclv3Pro-1/SlwusCR-lc	4	9
Slclv3Pro-1/SlwusCR-lc	3	9
Slclv3Pro-1/SlwusCR-lc	3	9
Slclv3Pro-1/SlwusCR-lc	3	9
Slclv3Pro-1/SlwusCR-lc	3	9
Slclv3Pro-1/SlwusCR-lc	4	9
Slclv3Pro-1/SlwusCR-lc	3	9
Slclv3Pro-1/SlwusCR-lc	3	10
Slclv3Pro-1/SlwusCR-lc	3	10
Slclv3Pro-1/SlwusCR-lc	3	10
Slclv3Pro-1/SlwusCR-lc	4	10
Slclv3Pro-1/SlwusCR-lc	3	10
Slclv3Pro-1/SlwusCR-lc	3	10
Slclv3Pro-1/SlwusCR-lc	4	10
Slclv3Pro-1/SlwusCR-lc	3	10
Slclv3Pro-1/SlwusCR-lc	3	10
Slclv3Pro-1/SlwusCR-lc	4	10
Slclv3Pro-1/SlwusCR-lc	5	10
Slclv3Pro-1/SlwusCR-lc	3	10
Slclv3Pro-1/SlwusCR-lc	5	10
Slclv3Pro-1/SlwusCR-lc	3	10
Slclv3Pro-1/SlwusCR-lc	4	11
Slclv3Pro-1/SlwusCR-lc	4	11
Slclv3Pro-1/SlwusCR-lc	3	11
Slclv3Pro-1/SlwusCR-lc	3	11
Slclv3Pro-1/SlwusCR-lc	3	11
Slclv3Pro-1/SlwusCR-lc	3	11
Slclv3Pro-1/SlwusCR-lc	3	11
Slclv3Pro-1/SlwusCR-lc	3	11
Slclv3Pro-1/SlwusCR-lc	3	11
Slclv3Pro-1/SlwusCR-lc	2	11
Slclv3Pro-1/SlwusCR-lc	2	11
Slclv3Pro-1/SlwusCR-lc	3	11
Slclv3Pro-1/SlwusCR-lc	2	11
Slclv3Pro-1/SlwusCR-lc	3	12
Slclv3Pro-1/SlwusCR-lc	3	12
Slclv3Pro-1/SlwusCR-lc	2	12
Slclv3Pro-1/SlwusCR-lc	3	12
Slclv3Pro-1/SlwusCR-lc	4	12
Slclv3Pro-1/SlwusCR-lc	3	12
Slclv3Pro-1/SlwusCR-lc	4	12
Slclv3Pro-1/SlwusCR-lc	3	12
Slclv3Pro-1/SlwusCR-lc	3	12
Slclv3Pro-1/SlwusCR-lc	4	12
Slclv3Pro-1/SlwusCR-lc	3	12
Slclv3Pro-1/SlwusCR-lc	3	13
Slclv3Pro-1/SlwusCR-lc	3	13
Slclv3Pro-1/SlwusCR-lc	3	13
Slclv3Pro-1/SlwusCR-lc	3	13
Slclv3Pro-1/SlwusCR-lc	3	13
Slclv3Pro-1/SlwusCR-lc	3	13
Slclv3Pro-1/SlwusCR-lc	3	13
Slclv3Pro-1/SlwusCR-lc	3	13
Slclv3Pro-1/SlwusCR-lc	5	13
Slclv3Pro-1/SlwusCR-lc	4	13
Slclv3Pro-1/SlwusCR-lc	3	13
Slclv3Pro-1/SlwusCR-lc	3	13
Slclv3Pro-1/SlwusCR-lc	3	14
Slclv3Pro-1/SlwusCR-lc	3	14
Slclv3Pro-1/SlwusCR-lc	3	14
Slclv3Pro-1/SlwusCR-lc	3	14
Slclv3Pro-1/SlwusCR-lc	3	14
Slclv3Pro-1/SlwusCR-lc	4	14
Slclv3Pro-1/SlwusCR-lc	3	14
Slclv3Pro-1/SlwusCR-lc	3	14
Slclv3Pro-1/SlwusCR-lc	7	14
Slclv3Pro-1/SlwusCR-lc	3	14
Slclv3Pro-1/SlwusCR-lc	4	14
Slclv3Pro-1/SlwusCR-lc	3	14
Slclv3Pro-1/SlwusCR-lc	4	14
Slclv3Pro-1/SlwusCR-lc	3	15
Slclv3Pro-1/SlwusCR-lc	3	15
Slclv3Pro-1/SlwusCR-lc	3	15
Slclv3Pro-1/SlwusCR-lc	2	15
Slclv3Pro-1/SlwusCR-lc	4	15
Slclv3Pro-1/SlwusCR-lc	4	15
Slclv3Pro-1/SlwusCR-lc	3	15
Slclv3Pro-1/SlwusCR-lc	3	15
Slclv3Pro-1/SlwusCR-lc	3	15
Slclv3Pro-1/SlwusCR-lc	4	15
Slclv3Pro-1/SlwusCR-lc	4	15
Slclv3Pro-1/SlwusCR-lc	3	15
Slclv3Pro-1/SlwusCR-lc	3	15
Slclv3Pro-1/SlwusCR-lc	3	15
Slclv3Pro-1/SlwusCR-lc	3	15
Slclv3Pro-1/SlwusCR-lc	4	15
Slclv3Pro-1/SlwusCR-lc	4	15
Slclv3Pro-1/SlwusCR-lc	4	15
Slclv3Pro-1/SlwusCR-lc	3	15
Slclv3Pro-1/SlwusCR-lc	3	15
Slclv3Pro-1/SlwusCR-lc	3	15
Slclv3Pro-1/SlwusCR-lc	4	15
Slclv3Pro-1/SlwusCR-lc	3	15
Slclv3Pro-1/SlwusCR-lc	3	15
Slclv3Pro-1/SlwusCR-lc	3	16
Slclv3Pro-1/SlwusCR-lc	3	16
Slclv3Pro-1/SlwusCR-lc	3	16
Slclv3Pro-1/SlwusCR-lc	3	16
Slclv3Pro-1/SlwusCR-lc	3	16
Slclv3Pro-1/SlwusCR-lc	3	16
Slclv3Pro-1/SlwusCR-lc	3	16
Slclv3Pro-1/SlwusCR-lc	3	16
Slclv3Pro-1/SlwusCR-lc	4	16
Slclv3Pro-1/SlwusCR-lc	4	16
Slclv3Pro-1/SlwusCR-lc	4	16
Slclv3Pro-1/SlwusCR-lc	3	16
Slclv3Pro-1/SlwusCR-lc	3	16
Slclv3Pro-1/SlwusCR-lc	4	17
Slclv3Pro-1/SlwusCR-lc	4	17
Slclv3Pro-1/SlwusCR-lc	3	17
Slclv3Pro-1/SlwusCR-lc	3	17
Slclv3Pro-1/SlwusCR-lc	3	17
Slclv3Pro-1/SlwusCR-lc	3	17
Slclv3Pro-1/SlwusCR-lc	3	17
Slclv3Pro-1/SlwusCR-lc	4	17
Slclv3Pro-1/SlwusCR-lc	3	17
Slclv3Pro-1/SlwusCR-lc	5	17
Slclv3Pro-1/SlwusCR-lc	4	17
Slclv3Pro-1/SlwusCR-lc	3	17
Slclv3Pro-1/SlwusCR-lc	3	17
Slclv3Pro-1/SlwusCR-lc	3	18
Slclv3Pro-1/SlwusCR-lc	2	18
Slclv3Pro-1/SlwusCR-lc	3	18
Slclv3Pro-1/SlwusCR-lc	2	18
Slclv3Pro-1/SlwusCR-lc	3	18
Slclv3Pro-1/SlwusCR-lc	4	18
Slclv3Pro-1/SlwusCR-lc	3	18
Slclv3Pro-1/SlwusCR-lc	3	18
Slclv3Pro-1/SlwusCR-lc	4	18
Slclv3Pro-1/SlwusCR-lc	3	18
Slclv3Pro-1/SlwusCR-lc	3	18
Slclv3Pro-1/SlwusCR-lc	3	18
Slclv3Pro-1/SlwusCR-lc	4	18
Slclv3Pro-1/SlwusCR-lc	3	19
Slclv3Pro-1/SlwusCR-lc	3	19
Slclv3Pro-1/SlwusCR-lc	3	19
Slclv3Pro-1/SlwusCR-lc	4	19
Slclv3Pro-1/SlwusCR-lc	3	19
Slclv3Pro-1/SlwusCR-lc	3	19
Slclv3Pro-1/SlwusCR-lc	3	19
Slclv3Pro-1/SlwusCR-lc	3	19
Slclv3Pro-1/SlwusCR-lc	3	19
Slclv3Pro-1/SlwusCR-lc	4	19
Slclv3Pro-1/SlwusCR-lc	4	19
Slclv3Pro-1/SlwusCR-lc	3	20
Slclv3Pro-1/SlwusCR-lc	3	20
Slclv3Pro-1/SlwusCR-lc	3	20
Slclv3Pro-1/SlwusCR-lc	3	20
Slclv3Pro-1/SlwusCR-lc	3	20
Slclv3Pro-1/SlwusCR-lc	3	20
Slclv3Pro-1/SlwusCR-lc	3	20
Slclv3Pro-1/SlwusCR-lc	3	20
Slclv3Pro-1/SlwusCR-lc	4	20
Slclv3Pro-1/SlwusCR-lc	3	20
Slclv3Pro-1/SlwusCR-lc	3	20
Slclv3Pro-1/SlwusCR-lc	2	20
Slclv3Pro-1/SlwusCR-lc	2	21
Slclv3Pro-1/SlwusCR-lc	3	21
Slclv3Pro-1/SlwusCR-lc	3	21
Slclv3Pro-1/SlwusCR-lc	3	21
Slclv3Pro-1/SlwusCR-lc	3	21
Slclv3Pro-1/SlwusCR-lc	3	21
Slclv3Pro-1/SlwusCR-lc	3	21
Slclv3Pro-1/SlwusCR-lc	3	21
Slclv3Pro-1/SlwusCR-lc	2	21
Slclv3Pro-1/SlwusCR-lc	2	21
Slclv3Pro-1/SlwusCR-lc	7	21
Slclv3Pro-1/SlwusCR-lc	4	21
Slclv3Pro-1/SlwusCR-lc	3	21
Slclv3Pro-1/SlwusCR-lc	3	21
Slclv3Pro-1/SlwusCR-lc	3	21
Slclv3Pro-1/SlwusCR-lc	3	21
Slclv3Pro-1/SlwusCR-lc	3	21
Slclv3Pro-1/SlwusCR-lc	3	22
Slclv3Pro-1/SlwusCR-lc	4	22
Slclv3Pro-1/SlwusCR-lc	3	22
Slclv3Pro-1/SlwusCR-lc	2	22
Slclv3Pro-1/SlwusCR-lc	3	22
Slclv3Pro-1/SlwusCR-lc	3	22
Slclv3Pro-1/SlwusCR-lc	3	22
Slclv3Pro-1/SlwusCR-lc	3	22
Slclv3Pro-1/SlwusCR-lc	2	22
Slclv3Pro-1/SlwusCR-lc	3	22
Slclv3Pro-1/SlwusCR-lc	3	22
Slclv3Pro-1/SlwusCR-lc	3	22
Slclv3Pro-1/SlwusCR-lc	3	22
Slclv3Pro-1/SlwusCR-lc	3	22
Slclv3Pro-1/SlwusCR-lc	3	22
Slclv3Pro-1/SlwusCR-lc	3	22
Slclv3Pro-1/SlwusCR-lc	3	22
Slclv3Pro-1/SlwusCR-lc	3	22
Slclv3Pro-1/SlwusCR-lc	6	22
Slclv3Pro-1/SlwusCR-lc	3	22
Slclv3Pro-1/SlwusCR-lc	4	22
Slclv3Pro-2	3	1
Slclv3Pro-2	2	1
Slclv3Pro-2	2	1
Slclv3Pro-2	3	1
Slclv3Pro-2	3	1
Slclv3Pro-2	2	1
Slclv3Pro-2	2	1
Slclv3Pro-2	2	1
Slclv3Pro-2	3	1
Slclv3Pro-2	3	1
Slclv3Pro-2	2	1
Slclv3Pro-2	3	1
Slclv3Pro-2	3	1
Slclv3Pro-2	2	2
Slclv3Pro-2	3	2
Slclv3Pro-2	3	2
Slclv3Pro-2	3	2
Slclv3Pro-2	3	2
Slclv3Pro-2	3	2
Slclv3Pro-2	3	2
Slclv3Pro-2	3	2
Slclv3Pro-2	3	2
Slclv3Pro-2	4	2
Slclv3Pro-2	2	2
Slclv3Pro-2	3	2
Slclv3Pro-2	3	2
Slclv3Pro-2	3	3
Slclv3Pro-2	3	3
Slclv3Pro-2	3	3
Slclv3Pro-2	4	3
Slclv3Pro-2	3	3
Slclv3Pro-2	4	3
Slclv3Pro-2	3	3
Slclv3Pro-2	3	3
Slclv3Pro-2	2	3
Slclv3Pro-2	2	3
Slclv3Pro-2	3	3
Slclv3Pro-2	3	3
Slclv3Pro-2	3	3
Slclv3Pro-2	3	3
Slclv3Pro-2	3	4
Slclv3Pro-2	3	4
Slclv3Pro-2	3	4
Slclv3Pro-2	3	4
Slclv3Pro-2	4	4
Slclv3Pro-2	3	4
Slclv3Pro-2	4	4
Slclv3Pro-2	3	4
Slclv3Pro-2	2	4
Slclv3Pro-2	3	4
Slclv3Pro-2	3	5
Slclv3Pro-2	2	5
Slclv3Pro-2	3	5
Slclv3Pro-2	3	5
Slclv3Pro-2	3	5
Slclv3Pro-2	3	5
Slclv3Pro-2	2	5
Slclv3Pro-2	3	5
Slclv3Pro-2	3	5
Slclv3Pro-2	3	5
Slclv3Pro-2	3	5
Slclv3Pro-2	3	5
Slclv3Pro-2	3	5
Slclv3Pro-2	3	5
Slclv3Pro-2	3	5
Slclv3Pro-2	4	6
Slclv3Pro-2	3	6
Slclv3Pro-2	3	6
Slclv3Pro-2	3	6
Slclv3Pro-2	3	7
Slclv3Pro-2	3	7
Slclv3Pro-2	3	7
Slclv3Pro-2	3	7
Slclv3Pro-2	4	7
Slclv3Pro-2	4	7
Slclv3Pro-2	4	7
Slclv3Pro-2	3	7
Slclv3Pro-2	4	7
Slclv3Pro-2	3	7
Slclv3Pro-2	3	7
Slclv3Pro-2	3	7
Slclv3Pro-2	2	7
Slclv3Pro-2	3	7
Slclv3Pro-2	3	7
Slclv3Pro-2	3	7
Slclv3Pro-2	2	8
Slclv3Pro-2	3	8
Slclv3Pro-2	2	8
Slclv3Pro-2	3	8
Slclv3Pro-2	2	8
Slclv3Pro-2	3	8
Slclv3Pro-2	3	8
Slclv3Pro-2	3	8
Slclv3Pro-2	3	8
Slclv3Pro-2	3	8
Slclv3Pro-2	2	8
Slclv3Pro-2	3	8
Slclv3Pro-2	2	8
Slclv3Pro-2	2	8
Slclv3Pro-2	2	8
Slclv3Pro-2	3	9
Slclv3Pro-2	6	9
Slclv3Pro-2	3	9
Slclv3Pro-2	4	9
Slclv3Pro-2	3	9
Slclv3Pro-2	3	9
Slclv3Pro-2	2	9
Slclv3Pro-2	3	9
Slclv3Pro-2	4	9
Slclv3Pro-2	3	9
Slclv3Pro-2	3	9
Slclv3Pro-2	3	9
Slclv3Pro-2	3	9
Slclv3Pro-2	4	10
Slclv3Pro-2	3	10
Slclv3Pro-2	4	10
Slclv3Pro-2	3	10
Slclv3Pro-2	4	10
Slclv3Pro-2	2	10
Slclv3Pro-2	2	10
Slclv3Pro-2	3	10
Slclv3Pro-2	3	10
Slclv3Pro-2	3	10
Slclv3Pro-2	3	10
Slclv3Pro-2	3	10
Slclv3Pro-2	4	10
Slclv3Pro-2	3	11
Slclv3Pro-2	3	11
Slclv3Pro-2	3	11
Slclv3Pro-2	4	11
Slclv3Pro-2	4	11
Slclv3Pro-2	3	11
Slclv3Pro-2	3	11
Slclv3Pro-2	3	11
Slclv3Pro-2	2	11
Slclv3Pro-2	3	11
Slclv3Pro-2	3	11
Slclv3Pro-2	3	11
Slclv3Pro-2	3	11
Slclv3Pro-2	3	11
Slclv3Pro-2	4	11
Slclv3Pro-2	3	11
Slclv3Pro-2	3	12
Slclv3Pro-2	3	12
Slclv3Pro-2	3	12
Slclv3Pro-2	3	12
Slclv3Pro-2	3	12
Slclv3Pro-2	3	12
Slclv3Pro-2	4	12
Slclv3Pro-2	3	12
Slclv3Pro-2	3	12
Slclv3Pro-2	3	12
Slclv3Pro-2	4	12
Slclv3Pro-2	3	12
Slclv3Pro-2	3	12
Slclv3Pro-2	3	12
Slclv3Pro-2	5	12
Slclv3Pro-2	4	12
Slclv3Pro-2	4	12
Slclv3Pro-2	3	12
Slclv3Pro-2	4	12
Slclv3Pro-2	3	12
Slclv3Pro-2	2	12
Slclv3Pro-2	3	12
Slclv3Pro-2	3	12
Slclv3Pro-2	4	12
Slclv3Pro-2	3	12
Slclv3Pro-2	4	13
Slclv3Pro-2	2	13
Slclv3Pro-2	3	13
Slclv3Pro-2	3	13
Slclv3Pro-2	3	13
Slclv3Pro-2	2	13
Slclv3Pro-2	3	13
Slclv3Pro-2	2	13
Slclv3Pro-2	3	13
Slclv3Pro-2	3	13
Slclv3Pro-2	3	13
Slclv3Pro-2	3	13
Slclv3Pro-2	3	13
Slclv3Pro-2	3	13
Slclv3Pro-2	3	13
Slclv3Pro-2	3	13
Slclv3Pro-2	2	13
Slclv3Pro-2	3	14
Slclv3Pro-2	3	14
Slclv3Pro-2	3	14
Slclv3Pro-2	3	14
Slclv3Pro-2	3	14
Slclv3Pro-2	3	14
Slclv3Pro-2	3	14
Slclv3Pro-2	3	14
Slclv3Pro-2	3	14
Slclv3Pro-2	3	14
Slclv3Pro-2	3	14
Slclv3Pro-2	2	14
Slclv3Pro-2	3	14
Slclv3Pro-2	4	14
Slclv3Pro-2	4	14
Slclv3Pro-2	3	14
Slclv3Pro-2/SlwusCR-lc	3	1
Slclv3Pro-2/SlwusCR-lc	4	1
Slclv3Pro-2/SlwusCR-lc	3	1
Slclv3Pro-2/SlwusCR-lc	4	1
Slclv3Pro-2/SlwusCR-lc	4	1
Slclv3Pro-2/SlwusCR-lc	3	1
Slclv3Pro-2/SlwusCR-lc	3	1
Slclv3Pro-2/SlwusCR-lc	3	1
Slclv3Pro-2/SlwusCR-lc	4	1
Slclv3Pro-2/SlwusCR-lc	3	1
Slclv3Pro-2/SlwusCR-lc	3	1
Slclv3Pro-2/SlwusCR-lc	3	1
Slclv3Pro-2/SlwusCR-lc	3	1
Slclv3Pro-2/SlwusCR-lc	4	1
Slclv3Pro-2/SlwusCR-lc	3	2
Slclv3Pro-2/SlwusCR-lc	3	2
Slclv3Pro-2/SlwusCR-lc	4	2
Slclv3Pro-2/SlwusCR-lc	4	2
Slclv3Pro-2/SlwusCR-lc	3	2
Slclv3Pro-2/SlwusCR-lc	3	2
Slclv3Pro-2/SlwusCR-lc	2	2
Slclv3Pro-2/SlwusCR-lc	3	2
Slclv3Pro-2/SlwusCR-lc	3	2
Slclv3Pro-2/SlwusCR-lc	3	2
Slclv3Pro-2/SlwusCR-lc	3	2
Slclv3Pro-2/SlwusCR-lc	3	3
Slclv3Pro-2/SlwusCR-lc	3	3
Slclv3Pro-2/SlwusCR-lc	3	3
Slclv3Pro-2/SlwusCR-lc	4	3
Slclv3Pro-2/SlwusCR-lc	4	3
Slclv3Pro-2/SlwusCR-lc	3	3
Slclv3Pro-2/SlwusCR-lc	3	3
Slclv3Pro-2/SlwusCR-lc	4	3
Slclv3Pro-2/SlwusCR-lc	3	3
Slclv3Pro-2/SlwusCR-lc	3	3
Slclv3Pro-2/SlwusCR-lc	3	3
Slclv3Pro-2/SlwusCR-lc	3	3
Slclv3Pro-2/SlwusCR-lc	3	4
Slclv3Pro-2/SlwusCR-lc	3	4
Slclv3Pro-2/SlwusCR-lc	5	4
Slclv3Pro-2/SlwusCR-lc	3	4
Slclv3Pro-2/SlwusCR-lc	3	4
Slclv3Pro-2/SlwusCR-lc	4	4
Slclv3Pro-2/SlwusCR-lc	3	4
Slclv3Pro-2/SlwusCR-lc	3	4
Slclv3Pro-2/SlwusCR-lc	3	4
Slclv3Pro-2/SlwusCR-lc	9	4
Slclv3Pro-2/SlwusCR-lc	3	4
Slclv3Pro-2/SlwusCR-lc	4	4
Slclv3Pro-2/SlwusCR-lc	3	4
Slclv3Pro-2/SlwusCR-lc	3	5
Slclv3Pro-2/SlwusCR-lc	2	5
Slclv3Pro-2/SlwusCR-lc	2	5
Slclv3Pro-2/SlwusCR-lc	3	5
Slclv3Pro-2/SlwusCR-lc	3	5
Slclv3Pro-2/SlwusCR-lc	2	5
Slclv3Pro-2/SlwusCR-lc	2	5
Slclv3Pro-2/SlwusCR-lc	3	5
Slclv3Pro-2/SlwusCR-lc	3	5
Slclv3Pro-2/SlwusCR-lc	3	5
Slclv3Pro-2/SlwusCR-lc	2	5
Slclv3Pro-2/SlwusCR-lc	2	5
Slclv3Pro-2/SlwusCR-lc	3	5
Slclv3Pro-2/SlwusCR-lc	7	6
Slclv3Pro-2/SlwusCR-lc	4	6
Slclv3Pro-2/SlwusCR-lc	4	6
Slclv3Pro-2/SlwusCR-lc	4	6
Slclv3Pro-2/SlwusCR-lc	3	6
Slclv3Pro-2/SlwusCR-lc	4	6
Slclv3Pro-2/SlwusCR-lc	3	6
Slclv3Pro-2/SlwusCR-lc	3	6
Slclv3Pro-2/SlwusCR-lc	3	6
Slclv3Pro-2/SlwusCR-lc	3	6
Slclv3Pro-2/SlwusCR-lc	3	6
Slclv3Pro-2/SlwusCR-lc	3	6
Slclv3Pro-2/SlwusCR-lc	2	6
Slclv3Pro-2/SlwusCR-lc	4	7
Slclv3Pro-2/SlwusCR-lc	3	7
Slclv3Pro-2/SlwusCR-lc	2	7
Slclv3Pro-2/SlwusCR-lc	3	7
Slclv3Pro-2/SlwusCR-lc	3	7
Slclv3Pro-2/SlwusCR-lc	3	7
Slclv3Pro-2/SlwusCR-lc	6	7
Slclv3Pro-2/SlwusCR-lc	3	7
Slclv3Pro-2/SlwusCR-lc	5	7
Slclv3Pro-2/SlwusCR-lc	5	7
Slclv3Pro-2/SlwusCR-lc	3	7
Slclv3Pro-2/SlwusCR-lc	3	7
Slclv3Pro-2/SlwusCR-lc	3	8
Slclv3Pro-2/SlwusCR-lc	3	8
Slclv3Pro-2/SlwusCR-lc	3	8
Slclv3Pro-2/SlwusCR-lc	4	8
Slclv3Pro-2/SlwusCR-lc	3	8
Slclv3Pro-2/SlwusCR-lc	3	8
Slclv3Pro-2/SlwusCR-lc	3	8
Slclv3Pro-2/SlwusCR-lc	3	8
Slclv3Pro-2/SlwusCR-lc	3	8
Slclv3Pro-2/SlwusCR-lc	3	8
Slclv3Pro-2/SlwusCR-lc	3	8
Slclv3Pro-2/SlwusCR-lc	3	8
Slclv3Pro-3	2	1
Slclv3Pro-3	3	1
Slclv3Pro-3	3	1
Slclv3Pro-3	3	1
Slclv3Pro-3	4	1
Slclv3Pro-3	3	1
Slclv3Pro-3	4	1
Slclv3Pro-3	2	1
Slclv3Pro-3	3	1
Slclv3Pro-3	4	1
Slclv3Pro-3	3	1
Slclv3Pro-3	3	1
Slclv3Pro-3	3	1
Slclv3Pro-3	4	1
Slclv3Pro-3	3	2
Slclv3Pro-3	4	2
Slclv3Pro-3	3	2
Slclv3Pro-3	4	2
Slclv3Pro-3	3	2
Slclv3Pro-3	3	2
Slclv3Pro-3	3	2
Slclv3Pro-3	3	2
Slclv3Pro-3	3	2
Slclv3Pro-3	3	2
Slclv3Pro-3	4	2
Slclv3Pro-3	3	2
Slclv3Pro-3	4	2
Slclv3Pro-3	3	2
Slclv3Pro-3	3	3
Slclv3Pro-3	5	3
Slclv3Pro-3	3	3
Slclv3Pro-3	3	3
Slclv3Pro-3	3	3
Slclv3Pro-3	5	3
Slclv3Pro-3	6	3
Slclv3Pro-3	4	3
Slclv3Pro-3	3	3
Slclv3Pro-3	3	3
Slclv3Pro-3	3	3
Slclv3Pro-3	3	3
Slclv3Pro-3	3	3
Slclv3Pro-3	3	4
Slclv3Pro-3	4	4
Slclv3Pro-3	4	4
Slclv3Pro-3	4	4
Slclv3Pro-3	5	4
Slclv3Pro-3	3	4
Slclv3Pro-3	4	4
Slclv3Pro-3	3	4
Slclv3Pro-3	3	4
Slclv3Pro-3	3	4
Slclv3Pro-3	3	4
Slclv3Pro-3	3	4
Slclv3Pro-3	3	5
Slclv3Pro-3	3	5
Slclv3Pro-3	3	5
Slclv3Pro-3	4	5
Slclv3Pro-3	3	5
Slclv3Pro-3	3	5
Slclv3Pro-3	4	5
Slclv3Pro-3	4	5
Slclv3Pro-3	3	5
Slclv3Pro-3	3	5
Slclv3Pro-3	3	5
Slclv3Pro-3	3	5
Slclv3Pro-3	3	5
Slclv3Pro-3	4	6
Slclv3Pro-3	4	6
Slclv3Pro-3	4	6
Slclv3Pro-3	3	6
Slclv3Pro-3	3	6
Slclv3Pro-3	3	6
Slclv3Pro-3	3	6
Slclv3Pro-3	3	6
Slclv3Pro-3	3	6
Slclv3Pro-3	3	6
Slclv3Pro-3	3	6
Slclv3Pro-3	3	6
Slclv3Pro-3	3	6
Slclv3Pro-3	3	7
Slclv3Pro-3	3	7
Slclv3Pro-3	3	7
Slclv3Pro-3	4	7
Slclv3Pro-3	3	7
Slclv3Pro-3	4	7
Slclv3Pro-3	3	7
Slclv3Pro-3	3	7
Slclv3Pro-3	3	7
Slclv3Pro-3	3	7
Slclv3Pro-3	3	7
Slclv3Pro-3	3	8
Slclv3Pro-3	5	8
Slclv3Pro-3	3	8
Slclv3Pro-3	4	8
Slclv3Pro-3	3	8
Slclv3Pro-3	3	8
Slclv3Pro-3	3	8
Slclv3Pro-3	3	8
Slclv3Pro-3	3	8
Slclv3Pro-3	3	8
Slclv3Pro-3	5	9
Slclv3Pro-3	3	9
Slclv3Pro-3	3	9
Slclv3Pro-3	4	9
Slclv3Pro-3	3	9
Slclv3Pro-3	4	9
Slclv3Pro-3	3	9
Slclv3Pro-3	3	9
Slclv3Pro-3	3	9
Slclv3Pro-3	3	9
Slclv3Pro-3	4	9
Slclv3Pro-3	3	9
Slclv3Pro-3	3	9
Slclv3Pro-3	3	10
Slclv3Pro-3	3	10
Slclv3Pro-3	4	10
Slclv3Pro-3	3	10
Slclv3Pro-3	3	10
Slclv3Pro-3	3	10
Slclv3Pro-3	3	10
Slclv3Pro-3	3	10
Slclv3Pro-3	3	10
Slclv3Pro-3	3	10
Slclv3Pro-3	3	10
Slclv3Pro-3	3	10
Slclv3Pro-3	3	10
Slclv3Pro-3	3	11
Slclv3Pro-3	4	11
Slclv3Pro-3	3	11
Slclv3Pro-3	3	11
Slclv3Pro-3	3	11
Slclv3Pro-3	3	11
Slclv3Pro-3	3	11
Slclv3Pro-3	3	11
Slclv3Pro-3	3	11
Slclv3Pro-3	4	11
Slclv3Pro-3	4	11
Slclv3Pro-3	3	11
Slclv3Pro-3	3	11
Slclv3Pro-3	3	12
Slclv3Pro-3	3	12
Slclv3Pro-3	3	12
Slclv3Pro-3	3	12
Slclv3Pro-3	3	12
Slclv3Pro-3	3	12
Slclv3Pro-3	3	12
Slclv3Pro-3	3	12
Slclv3Pro-3	5	12
Slclv3Pro-3	3	12
Slclv3Pro-3	3	12
Slclv3Pro-3	3	12
Slclv3Pro-3	8	13
Slclv3Pro-3	3	13
Slclv3Pro-3	4	13
Slclv3Pro-3	4	13
Slclv3Pro-3	2	13
Slclv3Pro-3	3	13
Slclv3Pro-3	3	13
Slclv3Pro-3	3	13
Slclv3Pro-3	3	13
Slclv3Pro-3	3	13
Slclv3Pro-3	3	13
Slclv3Pro-3	3	13
Slclv3Pro-3	3	13
Slclv3Pro-3	3	14
Slclv3Pro-3	3	14
Slclv3Pro-3	3	14
Slclv3Pro-3	2	14
Slclv3Pro-3	3	14
Slclv3Pro-3	3	14
Slclv3Pro-3	3	14
Slclv3Pro-3	4	14
Slclv3Pro-3	3	14
Slclv3Pro-3	3	14
Slclv3Pro-3	3	14
Slclv3Pro-3	4	14
Slclv3Pro-3	3	15
Slclv3Pro-3	3	15
Slclv3Pro-3	3	15
Slclv3Pro-3	3	15
Slclv3Pro-3	3	15
Slclv3Pro-3	8	15
Slclv3Pro-3	4	15
Slclv3Pro-3	3	15
Slclv3Pro-3	3	15
Slclv3Pro-3	3	15
Slclv3Pro-3	4	15
Slclv3Pro-3	3	15
Slclv3Pro-3	3	16
Slclv3Pro-3	3	16
Slclv3Pro-3	3	16
Slclv3Pro-3	4	16
Slclv3Pro-3	3	16
Slclv3Pro-3	4	16
Slclv3Pro-3	3	16
Slclv3Pro-3	2	16
Slclv3Pro-3	3	16
Slclv3Pro-3	3	16
Slclv3Pro-3	3	16
Slclv3Pro-3	3	16
Slclv3Pro-3/SlwusCR-lc	3	1
Slclv3Pro-3/SlwusCR-lc	3	1
Slclv3Pro-3/SlwusCR-lc	3	1
Slclv3Pro-3/SlwusCR-lc	3	1
Slclv3Pro-3/SlwusCR-lc	6	1
Slclv3Pro-3/SlwusCR-lc	3	1
Slclv3Pro-3/SlwusCR-lc	4	1
Slclv3Pro-3/SlwusCR-lc	3	1
Slclv3Pro-3/SlwusCR-lc	3	1
Slclv3Pro-3/SlwusCR-lc	4	1
Slclv3Pro-3/SlwusCR-lc	3	1
Slclv3Pro-3/SlwusCR-lc	3	1
Slclv3Pro-3/SlwusCR-lc	3	1
Slclv3Pro-3/SlwusCR-lc	3	1
Slclv3Pro-3/SlwusCR-lc	3	1
Slclv3Pro-3/SlwusCR-lc	3	1
Slclv3Pro-3/SlwusCR-lc	3	1
Slclv3Pro-3/SlwusCR-lc	3	4
Slclv3Pro-3/SlwusCR-lc	3	4
Slclv3Pro-3/SlwusCR-lc	4	4
Slclv3Pro-3/SlwusCR-lc	3	4
Slclv3Pro-3/SlwusCR-lc	3	4
Slclv3Pro-3/SlwusCR-lc	3	4
Slclv3Pro-3/SlwusCR-lc	3	4
Slclv3Pro-3/SlwusCR-lc	4	4
Slclv3Pro-3/SlwusCR-lc	3	4
Slclv3Pro-3/SlwusCR-lc	3	4
Slclv3Pro-3/SlwusCR-lc	3	4
Slclv3Pro-3/SlwusCR-lc	4	4
Slclv3Pro-3/SlwusCR-lc	5	4
Slclv3Pro-3/SlwusCR-lc	4	4
Slclv3Pro-3/SlwusCR-lc	4	4
Slclv3Pro-3/SlwusCR-lc	3	4
Slclv3Pro-3/SlwusCR-lc	3	4
Slclv3Pro-3/SlwusCR-lc	4	3
Slclv3Pro-3/SlwusCR-lc	4	3
Slclv3Pro-3/SlwusCR-lc	4	3
Slclv3Pro-3/SlwusCR-lc	3	3
Slclv3Pro-3/SlwusCR-lc	3	3
Slclv3Pro-3/SlwusCR-lc	3	3
Slclv3Pro-3/SlwusCR-lc	5	3
Slclv3Pro-3/SlwusCR-lc	3	3
Slclv3Pro-3/SlwusCR-lc	3	3
Slclv3Pro-3/SlwusCR-lc	3	3
Slclv3Pro-3/SlwusCR-lc	4	3
Slclv3Pro-3/SlwusCR-lc	3	3
Slclv3Pro-3/SlwusCR-lc	3	3
Slclv3Pro-3/SlwusCR-lc	5	3
Slclv3Pro-3/SlwusCR-lc	3	3
Slclv3Pro-3/SlwusCR-lc	3	3
Slclv3Pro-3/SlwusCR-lc	3	5
Slclv3Pro-3/SlwusCR-lc	3	5
Slclv3Pro-3/SlwusCR-lc	4	5
Slclv3Pro-3/SlwusCR-lc	3	5
Slclv3Pro-3/SlwusCR-lc	4	5
Slclv3Pro-3/SlwusCR-lc	3	5
Slclv3Pro-3/SlwusCR-lc	5	5
Slclv3Pro-3/SlwusCR-lc	3	5
Slclv3Pro-3/SlwusCR-lc	3	5
Slclv3Pro-3/SlwusCR-lc	4	5
Slclv3Pro-3/SlwusCR-lc	3	5
Slclv3Pro-3/SlwusCR-lc	4	5
Slclv3Pro-3/SlwusCR-lc	4	5
Slclv3Pro-3/SlwusCR-lc	3	5
Slclv3Pro-3/SlwusCR-lc	3	6
Slclv3Pro-3/SlwusCR-lc	4	6
Slclv3Pro-3/SlwusCR-lc	3	6
Slclv3Pro-3/SlwusCR-lc	3	6
Slclv3Pro-3/SlwusCR-lc	3	6
Slclv3Pro-3/SlwusCR-lc	4	6
Slclv3Pro-3/SlwusCR-lc	3	6
Slclv3Pro-3/SlwusCR-lc	4	6
Slclv3Pro-3/SlwusCR-lc	5	6
Slclv3Pro-3/SlwusCR-lc	3	6
Slclv3Pro-3/SlwusCR-lc	3	6
Slclv3Pro-3/SlwusCR-lc	3	6
Slclv3Pro-3/SlwusCR-lc	3	6
Slclv3Pro-3/SlwusCR-lc	4	6
Slclv3Pro-3/SlwusCR-lc	7	7
Slclv3Pro-3/SlwusCR-lc	4	7
Slclv3Pro-3/SlwusCR-lc	3	7
Slclv3Pro-3/SlwusCR-lc	3	7
Slclv3Pro-3/SlwusCR-lc	4	7
Slclv3Pro-3/SlwusCR-lc	3	7
Slclv3Pro-3/SlwusCR-lc	4	7
Slclv3Pro-3/SlwusCR-lc	3	7
Slclv3Pro-3/SlwusCR-lc	3	7
Slclv3Pro-3/SlwusCR-lc	3	7
Slclv3Pro-3/SlwusCR-lc	6	7
Slclv3Pro-3/SlwusCR-lc	4	7
Slclv3Pro-3/SlwusCR-lc	4	8
Slclv3Pro-3/SlwusCR-lc	4	8
Slclv3Pro-3/SlwusCR-lc	3	8
Slclv3Pro-3/SlwusCR-lc	3	8
Slclv3Pro-3/SlwusCR-lc	4	8
Slclv3Pro-3/SlwusCR-lc	3	8
Slclv3Pro-3/SlwusCR-lc	4	8
Slclv3Pro-3/SlwusCR-lc	4	8
Slclv3Pro-3/SlwusCR-lc	4	8
Slclv3Pro-3/SlwusCR-lc	9	8
Slclv3Pro-3/SlwusCR-lc	4	9
Slclv3Pro-3/SlwusCR-lc	4	9
Slclv3Pro-3/SlwusCR-lc	3	9
Slclv3Pro-3/SlwusCR-lc	4	9
Slclv3Pro-3/SlwusCR-lc	3	9
Slclv3Pro-3/SlwusCR-lc	3	9
Slclv3Pro-3/SlwusCR-lc	4	9
Slclv3Pro-3/SlwusCR-lc	3	9
Slclv3Pro-3/SlwusCR-lc	3	9
Slclv3Pro-3/SlwusCR-lc	3	9
Slclv3Pro-3/SlwusCR-lc	3	9
Slclv3Pro-3/SlwusCR-lc	4	9
Slclv3Pro-3/SlwusCR-lc	5	10
Slclv3Pro-3/SlwusCR-lc	3	10
Slclv3Pro-3/SlwusCR-lc	3	10
Slclv3Pro-3/SlwusCR-lc	4	10
Slclv3Pro-3/SlwusCR-lc	4	10
Slclv3Pro-3/SlwusCR-lc	3	10
Slclv3Pro-3/SlwusCR-lc	4	10
Slclv3Pro-3/SlwusCR-lc	4	10
Slclv3Pro-3/SlwusCR-lc	4	10
Slclv3Pro-3/SlwusCR-lc	4	10
Slclv3Pro-3/SlwusCR-lc	3	10
Slclv3Pro-3/SlwusCR-lc	4	10
Slclv3Pro-3/SlwusCR-lc	5	10
Slclv3Pro-3/SlwusCR-lc	4	10
Slclv3Pro-3/SlwusCR-lc	3	11
Slclv3Pro-3/SlwusCR-lc	5	11
Slclv3Pro-3/SlwusCR-lc	4	11
Slclv3Pro-3/SlwusCR-lc	4	11
Slclv3Pro-3/SlwusCR-lc	4	11
Slclv3Pro-3/SlwusCR-lc	4	11
Slclv3Pro-3/SlwusCR-lc	4	11
Slclv3Pro-3/SlwusCR-lc	3	11
Slclv3Pro-3/SlwusCR-lc	4	11
Slclv3Pro-3/SlwusCR-lc	3	11
Slclv3Pro-3/SlwusCR-lc	4	11
Slclv3Pro-3/SlwusCR-lc	4	11
Slclv3Pro-3/SlwusCR-lc	3	11
Slclv3Pro-3/SlwusCR-lc	7	12
Slclv3Pro-3/SlwusCR-lc	5	12
Slclv3Pro-3/SlwusCR-lc	3	12
Slclv3Pro-3/SlwusCR-lc	3	12
Slclv3Pro-3/SlwusCR-lc	4	12
Slclv3Pro-3/SlwusCR-lc	5	12
Slclv3Pro-3/SlwusCR-lc	4	12
Slclv3Pro-3/SlwusCR-lc	4	12
Slclv3Pro-3/SlwusCR-lc	5	12
Slclv3Pro-3/SlwusCR-lc	4	12
Slclv3Pro-3/SlwusCR-lc	4	12
Slclv3Pro-3/SlwusCR-lc	4	12
Slclv3Pro-3/SlwusCR-lc	5	12
Slclv3Pro-3/SlwusCR-lc	4	13
Slclv3Pro-3/SlwusCR-lc	2	13
Slclv3Pro-3/SlwusCR-lc	3	13
Slclv3Pro-3/SlwusCR-lc	4	13
Slclv3Pro-3/SlwusCR-lc	4	13
Slclv3Pro-3/SlwusCR-lc	3	13
Slclv3Pro-3/SlwusCR-lc	3	13
Slclv3Pro-3/SlwusCR-lc	3	13
Slclv3Pro-3/SlwusCR-lc	4	13
Slclv3Pro-3/SlwusCR-lc	3	13
Slclv3Pro-3/SlwusCR-lc	4	13
Slclv3Pro-3/SlwusCR-lc	3	13
Slclv3Pro-3/SlwusCR-lc	5	13
Slclv3Pro-3/SlwusCR-lc	3	14
Slclv3Pro-3/SlwusCR-lc	4	14
Slclv3Pro-3/SlwusCR-lc	4	14
Slclv3Pro-3/SlwusCR-lc	3	14
Slclv3Pro-3/SlwusCR-lc	5	14
Slclv3Pro-3/SlwusCR-lc	4	14
Slclv3Pro-3/SlwusCR-lc	3	14
Slclv3Pro-3/SlwusCR-lc	4	14
Slclv3Pro-3/SlwusCR-lc	4	14
Slclv3Pro-3/SlwusCR-lc	5	14
Slclv3Pro-3/SlwusCR-lc	2	14
Slclv3Pro-3/SlwusCR-lc	3	14
Slclv3Pro-3/SlwusCR-lc	3	15
Slclv3Pro-3/SlwusCR-lc	3	15
Slclv3Pro-3/SlwusCR-lc	6	15
Slclv3Pro-3/SlwusCR-lc	4	15
Slclv3Pro-3/SlwusCR-lc	3	15
Slclv3Pro-3/SlwusCR-lc	4	15
Slclv3Pro-3/SlwusCR-lc	5	15
Slclv3Pro-3/SlwusCR-lc	4	15
Slclv3Pro-3/SlwusCR-lc	6	15
Slclv3Pro-3/SlwusCR-lc	3	15
Slclv3Pro-3/SlwusCR-lc	3	15
Slclv3Pro-3/SlwusCR-lc	3	15
Slclv3Pro-3/SlwusCR-lc	3	15
Slclv3Pro-3/SlwusCR-lc	4	16
Slclv3Pro-3/SlwusCR-lc	5	16
Slclv3Pro-3/SlwusCR-lc	6	16
Slclv3Pro-3/SlwusCR-lc	3	16
Slclv3Pro-3/SlwusCR-lc	3	16
Slclv3Pro-3/SlwusCR-lc	3	16
Slclv3Pro-3/SlwusCR-lc	7	16
Slclv3Pro-3/SlwusCR-lc	3	16
Slclv3Pro-3/SlwusCR-lc	3	16
Slclv3Pro-3/SlwusCR-lc	4	16
Slclv3Pro-11	6	1
Slclv3Pro-11	5	1
Slclv3Pro-11	3	1
Slclv3Pro-11	4	1
Slclv3Pro-11	4	1
Slclv3Pro-11	4	1
Slclv3Pro-11	4	1
Slclv3Pro-11	5	1
Slclv3Pro-11	4	1
Slclv3Pro-11	4	1
Slclv3Pro-11	3	1
Slclv3Pro-11	4	1
Slclv3Pro-11	4	1
Slclv3Pro-11	3	1
Slclv3Pro-11	4	1
Slclv3Pro-11	5	1
Slclv3Pro-11	4	1
Slclv3Pro-11	4	1
Slclv3Pro-11	5	1
Slclv3Pro-11	8	1
Slclv3Pro-11	5	1
Slclv3Pro-11	5	1
Slclv3Pro-11	4	3
Slclv3Pro-11	8	3
Slclv3Pro-11	5	3
Slclv3Pro-11	3	3
Slclv3Pro-11	4	3
Slclv3Pro-11	4	3
Slclv3Pro-11	13	3
Slclv3Pro-11	4	3
Slclv3Pro-11	4	3
Slclv3Pro-11	5	3
Slclv3Pro-11	3	3
Slclv3Pro-11	5	3
Slclv3Pro-11	4	3
Slclv3Pro-11	5	3
Slclv3Pro-11	4	3
Slclv3Pro-11	4	3
Slclv3Pro-11	4	3
Slclv3Pro-11	4	3
Slclv3Pro-11	4	3
Slclv3Pro-11	4	5
Slclv3Pro-11	4	5
Slclv3Pro-11	3	5
Slclv3Pro-11	5	5
Slclv3Pro-11	3	5
Slclv3Pro-11	4	5
Slclv3Pro-11	4	5
Slclv3Pro-11	3	5
Slclv3Pro-11	5	5
Slclv3Pro-11	4	5
Slclv3Pro-11	4	5
Slclv3Pro-11	5	5
Slclv3Pro-11	4	5
Slclv3Pro-11	4	5
Slclv3Pro-11	3	5
Slclv3Pro-11	3	6
Slclv3Pro-11	6	6
Slclv3Pro-11	5	6
Slclv3Pro-11	4	6
Slclv3Pro-11	3	6
Slclv3Pro-11	3	6
Slclv3Pro-11	9	6
Slclv3Pro-11	5	6
Slclv3Pro-11	3	6
Slclv3Pro-11	4	6
Slclv3Pro-11	4	6
Slclv3Pro-11	5	6
Slclv3Pro-11	4	6
Slclv3Pro-11	3	6
Slclv3Pro-11	3	6
Slclv3Pro-11	4	6
Slclv3Pro-11	4	6
Slclv3Pro-11	7	6
Slclv3Pro-11	4	8
Slclv3Pro-11	3	8
Slclv3Pro-11	4	8
Slclv3Pro-11	5	8
Slclv3Pro-11	3	8
Slclv3Pro-11	4	8
Slclv3Pro-11	3	8
Slclv3Pro-11	4	8
Slclv3Pro-11	3	8
Slclv3Pro-11	4	8
Slclv3Pro-11	10	8
Slclv3Pro-11	4	8
Slclv3Pro-11	5	8
Slclv3Pro-11	3	7
Slclv3Pro-11	4	7
Slclv3Pro-11	3	7
Slclv3Pro-11	4	7
Slclv3Pro-11	3	7
Slclv3Pro-11	4	7
Slclv3Pro-11	5	7
Slclv3Pro-11	4	7
Slclv3Pro-11	5	7
Slclv3Pro-11	4	7
Slclv3Pro-11	5	7
Slclv3Pro-11	4	7
Slclv3Pro-11	5	7
Slclv3Pro-11	4	9
Slclv3Pro-11	5	9
Slclv3Pro-11	4	9
Slclv3Pro-11	4	9
Slclv3Pro-11	4	9
Slclv3Pro-11	4	9
Slclv3Pro-11	5	9
Slclv3Pro-11	12	9
Slclv3Pro-11	5	9
Slclv3Pro-11	4	9
Slclv3Pro-11	5	9
Slclv3Pro-11	4	9
Slclv3Pro-11	4	9
Slclv3Pro-11	4	9
Slclv3Pro-11	4	9
Slclv3Pro-11	4	9
Slclv3Pro-11	4	9
Slclv3Pro-11	3	9
Slclv3Pro-11	4	9
Slclv3Pro-11	5	9
Slclv3Pro-11	4	10
Slclv3Pro-11	4	10
Slclv3Pro-11	4	10
Slclv3Pro-11	8	10
Slclv3Pro-11	3	10
Slclv3Pro-11	3	10
Slclv3Pro-11	7	10
Slclv3Pro-11	5	10
Slclv3Pro-11	3	10
Slclv3Pro-11	6	10
Slclv3Pro-11	4	10
Slclv3Pro-11	5	10
Slclv3Pro-11	5	10
Slclv3Pro-11	3	10
Slclv3Pro-11	4	10
Slclv3Pro-11	3	10
Slclv3Pro-11	5	10
Slclv3Pro-11	3	10
Slclv3Pro-11	5	10
Slclv3Pro-11	4	10
Slclv3Pro-11	5	11
Slclv3Pro-11	7	11
Slclv3Pro-11	4	11
Slclv3Pro-11	7	11
Slclv3Pro-11	7	11
Slclv3Pro-11	4	11
Slclv3Pro-11	4	11
Slclv3Pro-11	3	11
Slclv3Pro-11	4	11
Slclv3Pro-11	5	11
Slclv3Pro-11	3	11
Slclv3Pro-11	4	11
Slclv3Pro-11	4	11
Slclv3Pro-11	4	11
Slclv3Pro-11	3	11
Slclv3Pro-11	4	11
Slclv3Pro-11	3	11
Slclv3Pro-11	5	11
Slclv3Pro-11	3	11
Slclv3Pro-11	7	11
Slclv3Pro-11	4	12
Slclv3Pro-11	6	12
Slclv3Pro-11	7	12
Slclv3Pro-11	4	12
Slclv3Pro-11	5	12
Slclv3Pro-11	3	12
Slclv3Pro-11	3	12
Slclv3Pro-11	3	12
Slclv3Pro-11	5	12
Slclv3Pro-11	5	12
Slclv3Pro-11	4	13
Slclv3Pro-11	3	13
Slclv3Pro-11	3	13
Slclv3Pro-11	6	13
Slclv3Pro-11	4	13
Slclv3Pro-11	4	13
Slclv3Pro-11	5	13
Slclv3Pro-11	5	13
Slclv3Pro-11	4	13
Slclv3Pro-11	4	14
Slclv3Pro-11	4	14
Slclv3Pro-11	4	14
Slclv3Pro-11	4	14
Slclv3Pro-11	4	14
Slclv3Pro-11	6	14
Slclv3Pro-11	4	14
Slclv3Pro-11	3	14
Slclv3Pro-11	4	14
Slclv3Pro-11	4	14
Slclv3Pro-11	4	14
Slclv3Pro-11	3	15
Slclv3Pro-11	4	15
Slclv3Pro-11	4	15
Slclv3Pro-11	6	15
Slclv3Pro-11	5	15
Slclv3Pro-11	4	15
Slclv3Pro-11	4	15
Slclv3Pro-11	5	15
Slclv3Pro-11	4	15
Slclv3Pro-11	5	15
Slclv3Pro-11/SlwusCR-lc	4	1
Slclv3Pro-11/SlwusCR-lc	10	1
Slclv3Pro-11/SlwusCR-lc	4	1
Slclv3Pro-11/SlwusCR-lc	5	1
Slclv3Pro-11/SlwusCR-lc	5	1
Slclv3Pro-11/SlwusCR-lc	4	1
Slclv3Pro-11/SlwusCR-lc	3	1
Slclv3Pro-11/SlwusCR-lc	2	1
Slclv3Pro-11/SlwusCR-lc	4	1
Slclv3Pro-11/SlwusCR-lc	4	1
Slclv3Pro-11/SlwusCR-lc	5	1
Slclv3Pro-11/SlwusCR-lc	5	1
Slclv3Pro-11/SlwusCR-lc	7	1
Slclv3Pro-11/SlwusCR-lc	4	1
Slclv3Pro-11/SlwusCR-lc	5	1
Slclv3Pro-11/SlwusCR-lc	4	1
Slclv3Pro-11/SlwusCR-lc	5	2
Slclv3Pro-11/SlwusCR-lc	4	2
Slclv3Pro-11/SlwusCR-lc	4	2
Slclv3Pro-11/SlwusCR-lc	4	2
Slclv3Pro-11/SlwusCR-lc	4	2
Slclv3Pro-11/SlwusCR-lc	4	2
Slclv3Pro-11/SlwusCR-lc	3	2
Slclv3Pro-11/SlwusCR-lc	4	2
Slclv3Pro-11/SlwusCR-lc	5	2
Slclv3Pro-11/SlwusCR-lc	4	2
Slclv3Pro-11/SlwusCR-lc	5	2
Slclv3Pro-11/SlwusCR-lc	4	2
Slclv3Pro-11/SlwusCR-lc	5	3
Slclv3Pro-11/SlwusCR-lc	5	3
Slclv3Pro-11/SlwusCR-lc	4	3
Slclv3Pro-11/SlwusCR-lc	5	3
Slclv3Pro-11/SlwusCR-lc	6	3
Slclv3Pro-11/SlwusCR-lc	4	3
Slclv3Pro-11/SlwusCR-lc	4	3
Slclv3Pro-11/SlwusCR-lc	4	3
Slclv3Pro-11/SlwusCR-lc	3	3
Slclv3Pro-11/SlwusCR-lc	5	3
Slclv3Pro-11/SlwusCR-lc	5	3
Slclv3Pro-11/SlwusCR-lc	4	3
Slclv3Pro-11/SlwusCR-lc	4	3
Slclv3Pro-11/SlwusCR-lc	6	3
Slclv3Pro-11/SlwusCR-lc	10	3
Slclv3Pro-11/SlwusCR-lc	4	3
Slclv3Pro-11/SlwusCR-lc	5	5
Slclv3Pro-11/SlwusCR-lc	5	5
Slclv3Pro-11/SlwusCR-lc	4	5
Slclv3Pro-11/SlwusCR-lc	4	5
Slclv3Pro-11/SlwusCR-lc	4	5
Slclv3Pro-11/SlwusCR-lc	5	5
Slclv3Pro-11/SlwusCR-lc	7	5
Slclv3Pro-11/SlwusCR-lc	5	5
Slclv3Pro-11/SlwusCR-lc	5	5
Slclv3Pro-11/SlwusCR-lc	8	5
Slclv3Pro-11/SlwusCR-lc	5	5
Slclv3Pro-11/SlwusCR-lc	7	5
Slclv3Pro-11/SlwusCR-lc	4	5
Slclv3Pro-11/SlwusCR-lc	4	5
Slclv3Pro-11/SlwusCR-lc	5	5
Slclv3Pro-11/SlwusCR-lc	4	6
Slclv3Pro-11/SlwusCR-lc	4	6
Slclv3Pro-11/SlwusCR-lc	5	6
Slclv3Pro-11/SlwusCR-lc	4	6
Slclv3Pro-11/SlwusCR-lc	5	6
Slclv3Pro-11/SlwusCR-lc	4	6
Slclv3Pro-11/SlwusCR-lc	4	6
Slclv3Pro-11/SlwusCR-lc	4	6
Slclv3Pro-11/SlwusCR-lc	7	6
Slclv3Pro-11/SlwusCR-lc	5	6
Slclv3Pro-11/SlwusCR-lc	11	6
Slclv3Pro-11/SlwusCR-lc	5	6
Slclv3Pro-11/SlwusCR-lc	4	6
Slclv3Pro-11/SlwusCR-lc	4	6
Slclv3Pro-11/SlwusCR-lc	4	7
Slclv3Pro-11/SlwusCR-lc	6	7
Slclv3Pro-11/SlwusCR-lc	5	7
Slclv3Pro-11/SlwusCR-lc	5	7
Slclv3Pro-11/SlwusCR-lc	5	7
Slclv3Pro-11/SlwusCR-lc	3	7
Slclv3Pro-11/SlwusCR-lc	3	7
Slclv3Pro-11/SlwusCR-lc	6	7
Slclv3Pro-11/SlwusCR-lc	5	7
Slclv3Pro-11/SlwusCR-lc	3	7
Slclv3Pro-11/SlwusCR-lc	5	7
Slclv3Pro-11/SlwusCR-lc	9	7
Slclv3Pro-11/SlwusCR-lc	5	7
Slclv3Pro-11/SlwusCR-lc	5	7
Slclv3Pro-11/SlwusCR-lc	5	7
Slclv3Pro-11/SlwusCR-lc	3	7
Slclv3Pro-11/SlwusCR-lc	7	8
Slclv3Pro-11/SlwusCR-lc	4	8
Slclv3Pro-11/SlwusCR-lc	3	8
Slclv3Pro-11/SlwusCR-lc	8	8
Slclv3Pro-11/SlwusCR-lc	5	8
Slclv3Pro-11/SlwusCR-lc	4	8
Slclv3Pro-11/SlwusCR-lc	5	8
Slclv3Pro-11/SlwusCR-lc	4	8
Slclv3Pro-11/SlwusCR-lc	5	8
Slclv3Pro-11/SlwusCR-lc	4	8
Slclv3Pro-11/SlwusCR-lc	3	8
Slclv3Pro-11/SlwusCR-lc	5	9
Slclv3Pro-11/SlwusCR-lc	3	9
Slclv3Pro-11/SlwusCR-lc	5	9
Slclv3Pro-11/SlwusCR-lc	4	9
Slclv3Pro-11/SlwusCR-lc	4	9
Slclv3Pro-11/SlwusCR-lc	5	9
Slclv3Pro-11/SlwusCR-lc	4	9
Slclv3Pro-11/SlwusCR-lc	5	9
Slclv3Pro-11/SlwusCR-lc	4	9
Slclv3Pro-11/SlwusCR-lc	5	9
Slclv3Pro-11/SlwusCR-lc	5	9
Slclv3Pro-11/SlwusCR-lc	4	9
Slclv3Pro-11/SlwusCR-lc	3	9
Slclv3Pro-11/SlwusCR-lc	4	9
Slclv3Pro-11/SlwusCR-lc	3	9
Slclv3Pro-11/SlwusCR-lc	3	9
Slclv3Pro-11/SlwusCR-lc	5	10
Slclv3Pro-11/SlwusCR-lc	4	10
Slclv3Pro-11/SlwusCR-lc	4	10
Slclv3Pro-11/SlwusCR-lc	4	10
Slclv3Pro-11/SlwusCR-lc	5	10
Slclv3Pro-11/SlwusCR-lc	3	10
Slclv3Pro-11/SlwusCR-lc	3	10
Slclv3Pro-11/SlwusCR-lc	4	10
Slclv3Pro-11/SlwusCR-lc	5	10
Slclv3Pro-11/SlwusCR-lc	4	10
Slclv3Pro-11/SlwusCR-lc	6	10
Slclv3Pro-11/SlwusCR-lc	5	10
Slclv3Pro-11/SlwusCR-lc	4	10
Slclv3Pro-11/SlwusCR-lc	4	10
Slclv3Pro-11/SlwusCR-lc	4	10
Slclv3Pro-11/SlwusCR-lc	5	10
Slclv3Pro-11/SlwusCR-lc	3	11
Slclv3Pro-11/SlwusCR-lc	4	11
Slclv3Pro-11/SlwusCR-lc	3	11
Slclv3Pro-11/SlwusCR-lc	4	11
Slclv3Pro-11/SlwusCR-lc	7	11
Slclv3Pro-11/SlwusCR-lc	8	11
Slclv3Pro-11/SlwusCR-lc	3	11
Slclv3Pro-11/SlwusCR-lc	4	11
Slclv3Pro-11/SlwusCR-lc	4	11
Slclv3Pro-11/SlwusCR-lc	5	11
Slclv3Pro-11/SlwusCR-lc	6	11
Slclv3Pro-11/SlwusCR-lc	4	11
Slclv3Pro-11/SlwusCR-lc	3	11
Slclv3Pro-11/SlwusCR-lc	3	12
Slclv3Pro-11/SlwusCR-lc	3	12
Slclv3Pro-11/SlwusCR-lc	3	12
Slclv3Pro-11/SlwusCR-lc	3	12
Slclv3Pro-11/SlwusCR-lc	4	12
Slclv3Pro-11/SlwusCR-lc	3	12
Slclv3Pro-11/SlwusCR-lc	7	12
Slclv3Pro-11/SlwusCR-lc	3	12
Slclv3Pro-11/SlwusCR-lc	3	12
Slclv3Pro-11/SlwusCR-lc	4	12
Slclv3Pro-11/SlwusCR-lc	3	12
Slclv3Pro-11/SlwusCR-lc	3	12
Slclv3Pro-11/SlwusCR-lc	3	12
Slclv3Pro-11/SlwusCR-lc	4	12
Slclv3Pro-11/SlwusCR-lc	3	12
Slclv3Pro-11/SlwusCR-lc	3	13
Slclv3Pro-11/SlwusCR-lc	4	13
Slclv3Pro-11/SlwusCR-lc	3	13
Slclv3Pro-11/SlwusCR-lc	3	13
Slclv3Pro-11/SlwusCR-lc	4	13
Slclv3Pro-11/SlwusCR-lc	4	13
Slclv3Pro-11/SlwusCR-lc	3	13
Slclv3Pro-11/SlwusCR-lc	4	13
Slclv3Pro-11/SlwusCR-lc	3	13
Slclv3Pro-11/SlwusCR-lc	4	13
Slclv3Pro-11/SlwusCR-lc	4	13
Slclv3Pro-11/SlwusCR-lc	3	13
Slclv3Pro-11/SlwusCR-lc	3	13
Slclv3Pro-11/SlwusCR-lc	2	13
Slclv3Pro-11/SlwusCR-lc	3	13
Slclv3Pro-11/SlwusCR-lc	3	13
Slclv3Pro-11/SlwusCR-lc	3	13
Slclv3Pro-11/SlwusCR-lc	3	13
Slclv3Pro-11/SlwusCR-lc	2	13
Slclv3Pro-11/SlwusCR-lc	3	13
Slclv3Pro-11/SlwusCR-lc	3	13
Slclv3Pro-11/SlwusCR-lc	2	13
Slclv3Pro-11/SlwusCR-lc	3	13
Slclv3Pro-11/SlwusCR-lc	2	13
Slclv3Pro-11/SlwusCR-lc	3	13
Slclv3Pro-11/SlwusCR-lc	4	13
Slclv3Pro-11/SlwusCR-lc	3	13
Slclv3Pro-11/SlwusCR-lc	3	13
Slclv3Pro-11/SlwusCR-lc	2	13
Slclv3Pro-11/SlwusCR-lc	3	13
Slclv3Pro-11/SlwusCR-lc	3	13
Slclv3Pro-11/SlwusCR-lc	3	13
Slclv3Pro-11/SlwusCR-lc	3	13
Slclv3Pro-11/SlwusCR-lc	4	13
Slclv3Pro-11/SlwusCR-lc	3	13
Slclv3Pro-11/SlwusCR-lc	3	13
Slclv3Pro-11/SlwusCR-lc	4	13
[truncated: 3,914 more rows]

## Sheet: Slclv3Pro SlwusCR-lc Rep. 2
Table S3. Locule number counts raw data from all seasons and qRT results.
Source Data 2. Locule number counts of WT, SlwusCR-lc, Slclv3Pro single mutants, and Slclv3Pro SlwusCR-lc double mutants from Fall 2021 field sesaon in Florida related to Fig. 1E, fig. S1A, and fig. S2A.
Genotype	Locule Number	Plant Number
WT	4	1
WT	3	1
WT	3	1
WT	3	1
WT	3	1
WT	3	1
WT	3	1
WT	3	1
WT	2	1
WT	3	1
WT	3	2
WT	2	2
WT	2	2
WT	2	2
WT	3	2
WT	3	2
WT	3	2
WT	3	2
WT	3	2
WT	3	2
WT	2	3
WT	3	3
WT	3	3
WT	3	3
WT	3	3
WT	3	3
WT	3	3
WT	3	3
WT	3	3
WT	3	3
WT	2	4
WT	3	4
WT	3	4
WT	2	4
WT	3	4
WT	3	4
WT	3	4
WT	3	4
WT	3	4
WT	3	4
WT	3	5
WT	3	5
WT	2	5
WT	3	5
WT	3	5
WT	3	5
WT	2	5
WT	2	5
WT	3	5
WT	2	5
WT	3	6
WT	3	6
WT	3	6
WT	2	6
WT	3	6
WT	3	6
WT	3	6
WT	2	6
WT	3	6
WT	3	6
WT	2	7
WT	3	7
WT	3	7
WT	3	7
WT	2	7
WT	3	7
WT	3	7
WT	3	7
WT	3	7
WT	3	7
WT	3	8
WT	3	8
WT	3	8
WT	3	8
WT	3	8
WT	3	8
WT	3	8
WT	3	8
WT	3	8
WT	3	8
WT	3	9
WT	2	9
WT	3	9
WT	3	9
WT	2	9
WT	4	9
WT	3	9
WT	4	9
WT	3	9
WT	3	9
WT	3	10
WT	3	10
WT	2	10
WT	3	10
WT	3	10
WT	3	10
WT	3	10
WT	3	10
WT	3	10
WT	3	10
WT	3	11
WT	3	11
WT	3	11
WT	4	11
WT	3	11
WT	3	11
WT	3	11
WT	3	11
WT	3	11
WT	3	11
WT	3	12
WT	3	12
WT	4	12
WT	3	12
WT	3	12
WT	3	12
WT	3	12
WT	3	12
WT	3	12
WT	4	12
WT	3	13
WT	3	13
WT	3	13
WT	2	13
WT	4	13
WT	3	13
WT	4	13
WT	3	13
WT	4	13
WT	4	13
WT	2	14
WT	3	14
WT	2	14
WT	3	14
WT	3	14
WT	2	14
WT	3	14
WT	2	14
WT	3	14
WT	3	14
WT	2	15
WT	3	15
WT	2	15
WT	3	15
WT	3	15
WT	3	15
WT	2	15
WT	3	15
WT	3	15
WT	3	15
WT	3	16
WT	4	16
WT	3	16
WT	2	16
WT	3	16
WT	2	16
WT	3	16
WT	5	16
WT	3	16
WT	3	16
WT	3	17
WT	3	17
WT	3	17
WT	3	17
WT	3	17
WT	3	17
WT	3	17
WT	3	17
WT	3	17
WT	3	17
WT	2	18
WT	2	18
WT	3	18
WT	2	18
WT	3	18
WT	3	18
WT	2	18
WT	4	18
WT	3	18
WT	2	18
WT	2	19
WT	3	19
WT	3	19
WT	3	19
WT	3	19
WT	3	19
WT	2	19
WT	2	19
WT	3	19
WT	2	19
WT	3	20
WT	3	20
WT	4	20
WT	4	20
WT	2	20
WT	3	20
WT	3	20
WT	4	20
WT	3	20
WT	3	20
SlwusCR-lc	3	1
SlwusCR-lc	4	1
SlwusCR-lc	3	1
SlwusCR-lc	2	1
SlwusCR-lc	2	1
SlwusCR-lc	3	1
SlwusCR-lc	3	1
SlwusCR-lc	3	1
SlwusCR-lc	2	1
SlwusCR-lc	2	1
SlwusCR-lc	6	2
SlwusCR-lc	3	2
SlwusCR-lc	2	2
SlwusCR-lc	5	2
SlwusCR-lc	3	2
SlwusCR-lc	3	2
SlwusCR-lc	2	2
SlwusCR-lc	3	2
SlwusCR-lc	4	2
SlwusCR-lc	4	2
SlwusCR-lc	6	3
SlwusCR-lc	2	3
SlwusCR-lc	3	3
SlwusCR-lc	3	3
SlwusCR-lc	3	3
SlwusCR-lc	3	3
SlwusCR-lc	3	3
SlwusCR-lc	3	3
SlwusCR-lc	2	3
SlwusCR-lc	3	3
SlwusCR-lc	3	4
SlwusCR-lc	3	4
SlwusCR-lc	3	4
SlwusCR-lc	2	4
SlwusCR-lc	2	4
SlwusCR-lc	3	4
SlwusCR-lc	4	4
SlwusCR-lc	3	4
SlwusCR-lc	3	4
SlwusCR-lc	3	4
SlwusCR-lc	3	5
SlwusCR-lc	3	5
SlwusCR-lc	3	5
SlwusCR-lc	3	5
SlwusCR-lc	3	5
SlwusCR-lc	3	5
SlwusCR-lc	3	5
SlwusCR-lc	3	5
SlwusCR-lc	3	5
SlwusCR-lc	3	5
SlwusCR-lc	3	6
SlwusCR-lc	4	6
SlwusCR-lc	3	6
SlwusCR-lc	3	6
SlwusCR-lc	3	6
SlwusCR-lc	3	6
SlwusCR-lc	3	6
SlwusCR-lc	3	6
SlwusCR-lc	3	6
SlwusCR-lc	3	6
SlwusCR-lc	3	7
SlwusCR-lc	3	7
SlwusCR-lc	3	7
SlwusCR-lc	4	7
SlwusCR-lc	3	7
SlwusCR-lc	3	7
SlwusCR-lc	4	7
SlwusCR-lc	2	7
SlwusCR-lc	4	7
SlwusCR-lc	3	7
SlwusCR-lc	3	8
SlwusCR-lc	3	8
SlwusCR-lc	3	8
SlwusCR-lc	5	8
SlwusCR-lc	3	8
SlwusCR-lc	3	8
SlwusCR-lc	3	8
SlwusCR-lc	3	8
SlwusCR-lc	3	8
SlwusCR-lc	3	8
SlwusCR-lc	3	9
SlwusCR-lc	5	9
SlwusCR-lc	2	9
SlwusCR-lc	3	9
SlwusCR-lc	4	9
SlwusCR-lc	3	9
SlwusCR-lc	4	9
SlwusCR-lc	3	9
SlwusCR-lc	3	9
SlwusCR-lc	3	9
SlwusCR-lc	4	10
SlwusCR-lc	3	10
SlwusCR-lc	3	10
SlwusCR-lc	3	10
SlwusCR-lc	3	10
SlwusCR-lc	3	10
SlwusCR-lc	3	10
SlwusCR-lc	3	10
SlwusCR-lc	3	10
SlwusCR-lc	3	10
SlwusCR-lc	3	11
SlwusCR-lc	3	11
SlwusCR-lc	3	11
SlwusCR-lc	4	11
SlwusCR-lc	3	11
SlwusCR-lc	4	11
SlwusCR-lc	3	11
SlwusCR-lc	3	11
SlwusCR-lc	3	11
SlwusCR-lc	4	11
SlwusCR-lc	3	12
SlwusCR-lc	3	12
SlwusCR-lc	3	12
SlwusCR-lc	3	12
SlwusCR-lc	3	12
SlwusCR-lc	3	12
SlwusCR-lc	3	12
SlwusCR-lc	3	12
SlwusCR-lc	3	12
SlwusCR-lc	3	12
SlwusCR-lc	4	13
SlwusCR-lc	4	13
SlwusCR-lc	4	13
SlwusCR-lc	4	13
SlwusCR-lc	3	13
SlwusCR-lc	4	13
SlwusCR-lc	4	13
SlwusCR-lc	4	13
SlwusCR-lc	3	13
SlwusCR-lc	4	13
SlwusCR-lc	3	14
SlwusCR-lc	3	14
SlwusCR-lc	3	14
SlwusCR-lc	3	14
SlwusCR-lc	3	14
SlwusCR-lc	4	14
SlwusCR-lc	3	14
SlwusCR-lc	3	14
SlwusCR-lc	3	14
SlwusCR-lc	3	14
SlwusCR-lc	3	15
SlwusCR-lc	3	15
SlwusCR-lc	3	15
SlwusCR-lc	3	15
SlwusCR-lc	3	15
SlwusCR-lc	4	15
SlwusCR-lc	3	15
SlwusCR-lc	4	15
SlwusCR-lc	3	15
SlwusCR-lc	2	15
SlwusCR-lc	3	16
SlwusCR-lc	4	16
SlwusCR-lc	2	16
SlwusCR-lc	2	16
SlwusCR-lc	4	16
SlwusCR-lc	3	16
SlwusCR-lc	3	16
SlwusCR-lc	4	16
SlwusCR-lc	3	16
SlwusCR-lc	3	16
SlwusCR-lc	3	17
SlwusCR-lc	3	17
SlwusCR-lc	4	17
SlwusCR-lc	3	17
SlwusCR-lc	3	17
SlwusCR-lc	3	17
SlwusCR-lc	4	17
SlwusCR-lc	5	17
SlwusCR-lc	3	17
SlwusCR-lc	3	17
SlwusCR-lc	3	18
SlwusCR-lc	4	18
SlwusCR-lc	3	18
SlwusCR-lc	4	18
SlwusCR-lc	3	18
SlwusCR-lc	3	18
SlwusCR-lc	4	18
SlwusCR-lc	3	18
SlwusCR-lc	6	18
SlwusCR-lc	3	18
SlwusCR-lc	3	19
SlwusCR-lc	4	19
SlwusCR-lc	3	19
SlwusCR-lc	3	19
SlwusCR-lc	4	19
SlwusCR-lc	3	19
SlwusCR-lc	3	19
SlwusCR-lc	3	19
SlwusCR-lc	3	19
SlwusCR-lc	3	19
SlwusCR-lc	3	20
SlwusCR-lc	3	20
SlwusCR-lc	4	20
SlwusCR-lc	3	20
SlwusCR-lc	3	20
SlwusCR-lc	3	20
SlwusCR-lc	4	20
SlwusCR-lc	2	20
SlwusCR-lc	3	20
SlwusCR-lc	3	20
Slclv3Pro-1	3	1
Slclv3Pro-1	3	1
Slclv3Pro-1	3	1
Slclv3Pro-1	3	1
Slclv3Pro-1	3	1
Slclv3Pro-1	3	1
Slclv3Pro-1	2	1
Slclv3Pro-1	2	1
Slclv3Pro-1	3	1
Slclv3Pro-1	4	1
Slclv3Pro-1	3	2
Slclv3Pro-1	3	2
Slclv3Pro-1	3	2
Slclv3Pro-1	3	2
Slclv3Pro-1	4	2
Slclv3Pro-1	3	2
Slclv3Pro-1	3	2
Slclv3Pro-1	3	2
Slclv3Pro-1	3	2
Slclv3Pro-1	3	2
Slclv3Pro-1	3	3
Slclv3Pro-1	3	3
Slclv3Pro-1	3	3
Slclv3Pro-1	2	3
Slclv3Pro-1	3	3
Slclv3Pro-1	3	3
Slclv3Pro-1	3	3
Slclv3Pro-1	3	3
Slclv3Pro-1	3	3
Slclv3Pro-1	3	3
Slclv3Pro-1	3	4
Slclv3Pro-1	4	4
Slclv3Pro-1	3	4
Slclv3Pro-1	3	4
Slclv3Pro-1	4	4
Slclv3Pro-1	3	4
Slclv3Pro-1	3	4
Slclv3Pro-1	3	4
Slclv3Pro-1	2	4
Slclv3Pro-1	3	4
Slclv3Pro-1	3	5
Slclv3Pro-1	3	5
Slclv3Pro-1	3	5
Slclv3Pro-1	2	5
Slclv3Pro-1	3	5
Slclv3Pro-1	3	5
Slclv3Pro-1	4	5
Slclv3Pro-1	3	5
Slclv3Pro-1	3	5
Slclv3Pro-1	3	5
Slclv3Pro-1	3	6
Slclv3Pro-1	3	6
Slclv3Pro-1	3	6
Slclv3Pro-1	3	6
Slclv3Pro-1	3	6
Slclv3Pro-1	3	6
Slclv3Pro-1	3	6
Slclv3Pro-1	3	6
Slclv3Pro-1	3	6
Slclv3Pro-1	6	6
Slclv3Pro-1	4	7
Slclv3Pro-1	3	7
Slclv3Pro-1	3	7
Slclv3Pro-1	3	7
Slclv3Pro-1	3	7
Slclv3Pro-1	3	7
Slclv3Pro-1	3	7
Slclv3Pro-1	3	7
Slclv3Pro-1	3	7
Slclv3Pro-1	3	7
Slclv3Pro-1	3	8
Slclv3Pro-1	3	8
Slclv3Pro-1	3	8
Slclv3Pro-1	2	8
Slclv3Pro-1	3	8
Slclv3Pro-1	3	8
Slclv3Pro-1	3	8
Slclv3Pro-1	3	8
Slclv3Pro-1	2	8
Slclv3Pro-1	3	8
Slclv3Pro-1	3	9
Slclv3Pro-1	3	9
Slclv3Pro-1	4	9
Slclv3Pro-1	3	9
Slclv3Pro-1	3	9
Slclv3Pro-1	3	9
Slclv3Pro-1	2	9
Slclv3Pro-1	6	9
Slclv3Pro-1	3	9
Slclv3Pro-1	4	9
Slclv3Pro-1	3	10
Slclv3Pro-1	2	10
Slclv3Pro-1	3	10
Slclv3Pro-1	3	10
Slclv3Pro-1	2	10
Slclv3Pro-1	3	10
Slclv3Pro-1	5	10
Slclv3Pro-1	3	10
Slclv3Pro-1	3	10
Slclv3Pro-1	3	10
Slclv3Pro-1	2	11
Slclv3Pro-1	3	11
Slclv3Pro-1	3	11
Slclv3Pro-1	3	11
Slclv3Pro-1	3	11
Slclv3Pro-1	3	11
Slclv3Pro-1	3	11
Slclv3Pro-1	3	11
Slclv3Pro-1	4	11
Slclv3Pro-1	3	11
Slclv3Pro-1	3	12
Slclv3Pro-1	3	12
Slclv3Pro-1	3	12
Slclv3Pro-1	3	12
Slclv3Pro-1	3	12
Slclv3Pro-1	3	12
Slclv3Pro-1	3	12
Slclv3Pro-1	3	12
Slclv3Pro-1	3	12
Slclv3Pro-1	3	12
Slclv3Pro-1	3	13
Slclv3Pro-1	4	13
Slclv3Pro-1	3	13
Slclv3Pro-1	4	13
Slclv3Pro-1	3	13
Slclv3Pro-1	3	13
Slclv3Pro-1	3	13
Slclv3Pro-1	4	13
Slclv3Pro-1	3	13
Slclv3Pro-1	3	13
Slclv3Pro-1	2	14
Slclv3Pro-1	3	14
Slclv3Pro-1	3	14
Slclv3Pro-1	3	14
Slclv3Pro-1	3	14
Slclv3Pro-1	3	14
Slclv3Pro-1	3	14
Slclv3Pro-1	3	14
Slclv3Pro-1	3	14
Slclv3Pro-1	3	14
Slclv3Pro-1	3	15
Slclv3Pro-1	3	15
Slclv3Pro-1	3	15
Slclv3Pro-1	6	15
Slclv3Pro-1	4	15
Slclv3Pro-1	3	15
Slclv3Pro-1	2	15
Slclv3Pro-1	3	15
Slclv3Pro-1	3	15
Slclv3Pro-1	3	15
Slclv3Pro-1	3	16
Slclv3Pro-1	3	16
Slclv3Pro-1	2	16
Slclv3Pro-1	3	16
Slclv3Pro-1	2	16
Slclv3Pro-1	4	16
Slclv3Pro-1	5	16
Slclv3Pro-1	3	16
Slclv3Pro-1	3	16
Slclv3Pro-1	3	16
Slclv3Pro-1	3	17
Slclv3Pro-1	2	17
Slclv3Pro-1	2	17
Slclv3Pro-1	3	17
Slclv3Pro-1	3	17
Slclv3Pro-1	2	17
Slclv3Pro-1	3	17
Slclv3Pro-1	2	17
Slclv3Pro-1	2	17
Slclv3Pro-1	3	17
Slclv3Pro-1	3	18
Slclv3Pro-1	3	18
Slclv3Pro-1	4	18
Slclv3Pro-1	3	18
Slclv3Pro-1	3	18
Slclv3Pro-1	3	18
Slclv3Pro-1	3	18
Slclv3Pro-1	3	18
Slclv3Pro-1	4	18
Slclv3Pro-1	3	18
Slclv3Pro-1	2	19
Slclv3Pro-1	3	19
Slclv3Pro-1	3	19
Slclv3Pro-1	3	19
Slclv3Pro-1	3	19
Slclv3Pro-1	3	19
Slclv3Pro-1	3	19
Slclv3Pro-1	3	19
Slclv3Pro-1	3	19
Slclv3Pro-1	3	19
Slclv3Pro-1	3	20
Slclv3Pro-1	3	20
Slclv3Pro-1	2	20
Slclv3Pro-1	3	20
Slclv3Pro-1	3	20
Slclv3Pro-1	2	20
Slclv3Pro-1	2	20
Slclv3Pro-1	3	20
Slclv3Pro-1	3	20
Slclv3Pro-1	6	20
Slclv3Pro-1/SlwusCR-lc	4	1
Slclv3Pro-1/SlwusCR-lc	4	1
Slclv3Pro-1/SlwusCR-lc	4	1
Slclv3Pro-1/SlwusCR-lc	3	1
Slclv3Pro-1/SlwusCR-lc	3	1
Slclv3Pro-1/SlwusCR-lc	3	1
Slclv3Pro-1/SlwusCR-lc	3	1
Slclv3Pro-1/SlwusCR-lc	2	1
Slclv3Pro-1/SlwusCR-lc	3	1
Slclv3Pro-1/SlwusCR-lc	6	1
Slclv3Pro-1/SlwusCR-lc	3	2
Slclv3Pro-1/SlwusCR-lc	4	2
Slclv3Pro-1/SlwusCR-lc	8	2
Slclv3Pro-1/SlwusCR-lc	3	2
Slclv3Pro-1/SlwusCR-lc	3	2
Slclv3Pro-1/SlwusCR-lc	3	2
Slclv3Pro-1/SlwusCR-lc	3	2
Slclv3Pro-1/SlwusCR-lc	4	2
Slclv3Pro-1/SlwusCR-lc	3	2
Slclv3Pro-1/SlwusCR-lc	3	2
Slclv3Pro-1/SlwusCR-lc	3	3
Slclv3Pro-1/SlwusCR-lc	4	3
Slclv3Pro-1/SlwusCR-lc	3	3
Slclv3Pro-1/SlwusCR-lc	3	3
Slclv3Pro-1/SlwusCR-lc	3	3
Slclv3Pro-1/SlwusCR-lc	3	3
Slclv3Pro-1/SlwusCR-lc	3	3
Slclv3Pro-1/SlwusCR-lc	2	3
Slclv3Pro-1/SlwusCR-lc	3	3
Slclv3Pro-1/SlwusCR-lc	3	3
Slclv3Pro-1/SlwusCR-lc	4	4
Slclv3Pro-1/SlwusCR-lc	3	4
Slclv3Pro-1/SlwusCR-lc	4	4
Slclv3Pro-1/SlwusCR-lc	3	4
Slclv3Pro-1/SlwusCR-lc	3	4
Slclv3Pro-1/SlwusCR-lc	4	4
Slclv3Pro-1/SlwusCR-lc	3	4
Slclv3Pro-1/SlwusCR-lc	3	4
Slclv3Pro-1/SlwusCR-lc	3	4
Slclv3Pro-1/SlwusCR-lc	8	4
Slclv3Pro-1/SlwusCR-lc	3	5
Slclv3Pro-1/SlwusCR-lc	4	5
Slclv3Pro-1/SlwusCR-lc	3	5
Slclv3Pro-1/SlwusCR-lc	3	5
Slclv3Pro-1/SlwusCR-lc	3	5
Slclv3Pro-1/SlwusCR-lc	3	5
Slclv3Pro-1/SlwusCR-lc	3	5
Slclv3Pro-1/SlwusCR-lc	3	5
Slclv3Pro-1/SlwusCR-lc	3	5
Slclv3Pro-1/SlwusCR-lc	3	5
Slclv3Pro-1/SlwusCR-lc	5	6
Slclv3Pro-1/SlwusCR-lc	3	6
Slclv3Pro-1/SlwusCR-lc	3	6
Slclv3Pro-1/SlwusCR-lc	3	6
Slclv3Pro-1/SlwusCR-lc	3	6
Slclv3Pro-1/SlwusCR-lc	3	6
Slclv3Pro-1/SlwusCR-lc	2	6
Slclv3Pro-1/SlwusCR-lc	2	6
Slclv3Pro-1/SlwusCR-lc	3	6
Slclv3Pro-1/SlwusCR-lc	3	6
Slclv3Pro-1/SlwusCR-lc	3	7
Slclv3Pro-1/SlwusCR-lc	3	7
Slclv3Pro-1/SlwusCR-lc	3	7
Slclv3Pro-1/SlwusCR-lc	3	7
Slclv3Pro-1/SlwusCR-lc	3	7
Slclv3Pro-1/SlwusCR-lc	3	7
Slclv3Pro-1/SlwusCR-lc	3	7
Slclv3Pro-1/SlwusCR-lc	3	7
Slclv3Pro-1/SlwusCR-lc	3	7
Slclv3Pro-1/SlwusCR-lc	3	7
Slclv3Pro-1/SlwusCR-lc	3	8
Slclv3Pro-1/SlwusCR-lc	3	8
Slclv3Pro-1/SlwusCR-lc	6	8
Slclv3Pro-1/SlwusCR-lc	3	8
Slclv3Pro-1/SlwusCR-lc	3	8
Slclv3Pro-1/SlwusCR-lc	4	8
Slclv3Pro-1/SlwusCR-lc	3	8
Slclv3Pro-1/SlwusCR-lc	3	8
Slclv3Pro-1/SlwusCR-lc	3	8
Slclv3Pro-1/SlwusCR-lc	3	8
Slclv3Pro-1/SlwusCR-lc	3	9
Slclv3Pro-1/SlwusCR-lc	4	9
Slclv3Pro-1/SlwusCR-lc	4	9
Slclv3Pro-1/SlwusCR-lc	3	9
Slclv3Pro-1/SlwusCR-lc	3	9
Slclv3Pro-1/SlwusCR-lc	2	9
Slclv3Pro-1/SlwusCR-lc	3	9
Slclv3Pro-1/SlwusCR-lc	3	9
Slclv3Pro-1/SlwusCR-lc	3	9
Slclv3Pro-1/SlwusCR-lc	3	9
Slclv3Pro-1/SlwusCR-lc	3	10
Slclv3Pro-1/SlwusCR-lc	3	10
Slclv3Pro-1/SlwusCR-lc	3	10
Slclv3Pro-1/SlwusCR-lc	3	10
Slclv3Pro-1/SlwusCR-lc	3	10
Slclv3Pro-1/SlwusCR-lc	3	10
Slclv3Pro-1/SlwusCR-lc	7	10
Slclv3Pro-1/SlwusCR-lc	3	10
Slclv3Pro-1/SlwusCR-lc	3	10
Slclv3Pro-1/SlwusCR-lc	2	10
Slclv3Pro-1/SlwusCR-lc	2	11
Slclv3Pro-1/SlwusCR-lc	4	11
Slclv3Pro-1/SlwusCR-lc	4	11
Slclv3Pro-1/SlwusCR-lc	3	11
Slclv3Pro-1/SlwusCR-lc	3	11
Slclv3Pro-1/SlwusCR-lc	3	11
Slclv3Pro-1/SlwusCR-lc	2	11
Slclv3Pro-1/SlwusCR-lc	3	11
Slclv3Pro-1/SlwusCR-lc	3	11
Slclv3Pro-1/SlwusCR-lc	3	11
Slclv3Pro-1/SlwusCR-lc	3	12
Slclv3Pro-1/SlwusCR-lc	3	12
Slclv3Pro-1/SlwusCR-lc	3	12
Slclv3Pro-1/SlwusCR-lc	3	12
Slclv3Pro-1/SlwusCR-lc	3	12
Slclv3Pro-1/SlwusCR-lc	3	12
Slclv3Pro-1/SlwusCR-lc	3	12
Slclv3Pro-1/SlwusCR-lc	3	12
Slclv3Pro-1/SlwusCR-lc	3	12
Slclv3Pro-1/SlwusCR-lc	3	12
Slclv3Pro-1/SlwusCR-lc	3	13
Slclv3Pro-1/SlwusCR-lc	3	13
Slclv3Pro-1/SlwusCR-lc	3	13
Slclv3Pro-1/SlwusCR-lc	4	13
Slclv3Pro-1/SlwusCR-lc	3	13
Slclv3Pro-1/SlwusCR-lc	3	13
Slclv3Pro-1/SlwusCR-lc	3	13
Slclv3Pro-1/SlwusCR-lc	3	13
Slclv3Pro-1/SlwusCR-lc	3	13
Slclv3Pro-1/SlwusCR-lc	3	13
Slclv3Pro-1/SlwusCR-lc	3	14
Slclv3Pro-1/SlwusCR-lc	3	14
Slclv3Pro-1/SlwusCR-lc	3	14
Slclv3Pro-1/SlwusCR-lc	2	14
Slclv3Pro-1/SlwusCR-lc	3	14
Slclv3Pro-1/SlwusCR-lc	3	14
Slclv3Pro-1/SlwusCR-lc	4	14
Slclv3Pro-1/SlwusCR-lc	3	14
Slclv3Pro-1/SlwusCR-lc	3	14
Slclv3Pro-1/SlwusCR-lc	3	14
Slclv3Pro-1/SlwusCR-lc	3	15
Slclv3Pro-1/SlwusCR-lc	3	15
Slclv3Pro-1/SlwusCR-lc	3	15
Slclv3Pro-1/SlwusCR-lc	3	15
Slclv3Pro-1/SlwusCR-lc	3	15
Slclv3Pro-1/SlwusCR-lc	3	15
Slclv3Pro-1/SlwusCR-lc	4	15
Slclv3Pro-1/SlwusCR-lc	3	15
Slclv3Pro-1/SlwusCR-lc	4	15
Slclv3Pro-1/SlwusCR-lc	3	15
Slclv3Pro-1/SlwusCR-lc	3	16
Slclv3Pro-1/SlwusCR-lc	3	16
Slclv3Pro-1/SlwusCR-lc	3	16
Slclv3Pro-1/SlwusCR-lc	4	16
Slclv3Pro-1/SlwusCR-lc	2	16
Slclv3Pro-1/SlwusCR-lc	3	16
Slclv3Pro-1/SlwusCR-lc	4	16
Slclv3Pro-1/SlwusCR-lc	3	16
Slclv3Pro-1/SlwusCR-lc	3	16
Slclv3Pro-1/SlwusCR-lc	2	16
Slclv3Pro-1/SlwusCR-lc	3	17
Slclv3Pro-1/SlwusCR-lc	3	17
Slclv3Pro-1/SlwusCR-lc	3	17
Slclv3Pro-1/SlwusCR-lc	4	17
Slclv3Pro-1/SlwusCR-lc	2	17
Slclv3Pro-1/SlwusCR-lc	3	17
Slclv3Pro-1/SlwusCR-lc	3	17
Slclv3Pro-1/SlwusCR-lc	3	17
Slclv3Pro-1/SlwusCR-lc	3	17
Slclv3Pro-1/SlwusCR-lc	3	17
Slclv3Pro-1/SlwusCR-lc	3	18
Slclv3Pro-1/SlwusCR-lc	3	18
Slclv3Pro-1/SlwusCR-lc	3	18
Slclv3Pro-1/SlwusCR-lc	3	18
Slclv3Pro-1/SlwusCR-lc	3	18
Slclv3Pro-1/SlwusCR-lc	3	18
Slclv3Pro-1/SlwusCR-lc	3	18
Slclv3Pro-1/SlwusCR-lc	3	18
Slclv3Pro-1/SlwusCR-lc	3	18
Slclv3Pro-1/SlwusCR-lc	3	18
Slclv3Pro-1/SlwusCR-lc	2	19
Slclv3Pro-1/SlwusCR-lc	3	19
Slclv3Pro-1/SlwusCR-lc	2	19
Slclv3Pro-1/SlwusCR-lc	3	19
Slclv3Pro-1/SlwusCR-lc	3	19
Slclv3Pro-1/SlwusCR-lc	4	19
Slclv3Pro-1/SlwusCR-lc	3	19
Slclv3Pro-1/SlwusCR-lc	3	19
Slclv3Pro-1/SlwusCR-lc	3	19
Slclv3Pro-1/SlwusCR-lc	3	19
Slclv3Pro-1/SlwusCR-lc	4	20
Slclv3Pro-1/SlwusCR-lc	3	20
Slclv3Pro-1/SlwusCR-lc	3	20
Slclv3Pro-1/SlwusCR-lc	3	20
Slclv3Pro-1/SlwusCR-lc	3	20
Slclv3Pro-1/SlwusCR-lc	3	20
Slclv3Pro-1/SlwusCR-lc	3	20
Slclv3Pro-1/SlwusCR-lc	3	20
Slclv3Pro-1/SlwusCR-lc	3	20
Slclv3Pro-1/SlwusCR-lc	3	20
Slclv3Pro-2	4	1
Slclv3Pro-2	2	1
Slclv3Pro-2	3	1
Slclv3Pro-2	3	1
Slclv3Pro-2	3	1
Slclv3Pro-2	3	1
Slclv3Pro-2	3	1
Slclv3Pro-2	3	1
Slclv3Pro-2	4	1
Slclv3Pro-2	3	1
Slclv3Pro-2	3	2
Slclv3Pro-2	4	2
Slclv3Pro-2	3	2
Slclv3Pro-2	4	2
Slclv3Pro-2	3	2
Slclv3Pro-2	3	2
Slclv3Pro-2	3	2
Slclv3Pro-2	4	2
Slclv3Pro-2	2	2
Slclv3Pro-2	3	2
Slclv3Pro-2	3	3
Slclv3Pro-2	4	3
Slclv3Pro-2	3	3
Slclv3Pro-2	4	3
Slclv3Pro-2	2	3
Slclv3Pro-2	3	3
Slclv3Pro-2	4	3
Slclv3Pro-2	3	3
Slclv3Pro-2	4	3
Slclv3Pro-2	3	3
Slclv3Pro-2	3	4
Slclv3Pro-2	4	4
Slclv3Pro-2	3	4
Slclv3Pro-2	3	4
Slclv3Pro-2	3	4
Slclv3Pro-2	3	4
Slclv3Pro-2	3	4
Slclv3Pro-2	3	4
Slclv3Pro-2	3	4
Slclv3Pro-2	3	4
Slclv3Pro-2	4	5
Slclv3Pro-2	4	5
Slclv3Pro-2	3	5
Slclv3Pro-2	3	5
Slclv3Pro-2	4	5
Slclv3Pro-2	3	5
Slclv3Pro-2	3	5
Slclv3Pro-2	4	5
Slclv3Pro-2	3	5
Slclv3Pro-2	3	5
Slclv3Pro-2	4	5
Slclv3Pro-2	3	6
Slclv3Pro-2	3	6
Slclv3Pro-2	3	6
Slclv3Pro-2	4	6
Slclv3Pro-2	3	6
Slclv3Pro-2	3	6
Slclv3Pro-2	3	6
Slclv3Pro-2	3	6
Slclv3Pro-2	2	6
Slclv3Pro-2	2	7
Slclv3Pro-2	3	7
Slclv3Pro-2	2	7
Slclv3Pro-2	3	7
Slclv3Pro-2	3	7
Slclv3Pro-2	3	7
Slclv3Pro-2	3	7
Slclv3Pro-2	3	7
Slclv3Pro-2	3	7
Slclv3Pro-2	3	7
Slclv3Pro-2	3	8
Slclv3Pro-2	4	8
Slclv3Pro-2	3	8
Slclv3Pro-2	3	8
Slclv3Pro-2	3	8
Slclv3Pro-2	3	8
Slclv3Pro-2	6	8
Slclv3Pro-2	3	8
Slclv3Pro-2	3	8
Slclv3Pro-2	3	8
Slclv3Pro-2	3	9
Slclv3Pro-2	4	9
Slclv3Pro-2	3	9
Slclv3Pro-2	3	9
Slclv3Pro-2	3	9
Slclv3Pro-2	3	9
Slclv3Pro-2	3	9
Slclv3Pro-2	3	9
Slclv3Pro-2	2	9
Slclv3Pro-2	3	9
Slclv3Pro-2	3	10
Slclv3Pro-2	2	10
Slclv3Pro-2	3	10
Slclv3Pro-2	4	10
Slclv3Pro-2	3	10
Slclv3Pro-2	3	10
Slclv3Pro-2	4	10
Slclv3Pro-2	3	10
Slclv3Pro-2	4	10
Slclv3Pro-2	3	10
Slclv3Pro-2	3	11
Slclv3Pro-2	4	11
Slclv3Pro-2	3	11
Slclv3Pro-2	3	11
Slclv3Pro-2	4	11
Slclv3Pro-2	3	11
Slclv3Pro-2	3	11
Slclv3Pro-2	4	11
Slclv3Pro-2	3	11
Slclv3Pro-2	3	11
Slclv3Pro-2	3	12
Slclv3Pro-2	3	12
Slclv3Pro-2	3	12
Slclv3Pro-2	3	12
Slclv3Pro-2	3	12
Slclv3Pro-2	3	12
Slclv3Pro-2	4	12
Slclv3Pro-2	4	12
Slclv3Pro-2	4	12
Slclv3Pro-2	2	12
Slclv3Pro-2	3	13
Slclv3Pro-2	3	13
Slclv3Pro-2	4	13
Slclv3Pro-2	3	13
Slclv3Pro-2	3	13
Slclv3Pro-2	4	13
Slclv3Pro-2	3	13
Slclv3Pro-2	3	13
Slclv3Pro-2	4	13
Slclv3Pro-2	3	13
Slclv3Pro-2	2	14
Slclv3Pro-2	3	14
Slclv3Pro-2	3	14
Slclv3Pro-2	4	14
Slclv3Pro-2	3	14
Slclv3Pro-2	4	14
Slclv3Pro-2	4	14
Slclv3Pro-2	3	14
Slclv3Pro-2	2	14
Slclv3Pro-2	4	14
Slclv3Pro-2	3	15
Slclv3Pro-2	3	15
Slclv3Pro-2	3	15
Slclv3Pro-2	3	15
Slclv3Pro-2	3	15
Slclv3Pro-2	3	15
Slclv3Pro-2	3	15
Slclv3Pro-2	3	15
Slclv3Pro-2	3	15
Slclv3Pro-2	3	15
Slclv3Pro-2	2	16
Slclv3Pro-2	3	16
Slclv3Pro-2	3	16
Slclv3Pro-2	3	16
Slclv3Pro-2	3	16
Slclv3Pro-2	3	16
Slclv3Pro-2	3	16
Slclv3Pro-2	3	16
Slclv3Pro-2	3	16
Slclv3Pro-2	3	16
Slclv3Pro-2	3	17
Slclv3Pro-2	3	17
Slclv3Pro-2	3	17
Slclv3Pro-2	3	17
Slclv3Pro-2	2	17
Slclv3Pro-2	4	17
Slclv3Pro-2	4	17
Slclv3Pro-2	3	17
Slclv3Pro-2	3	17
Slclv3Pro-2	3	17
Slclv3Pro-2	2	18
Slclv3Pro-2	2	18
Slclv3Pro-2	3	18
Slclv3Pro-2	3	18
Slclv3Pro-2	3	18
Slclv3Pro-2	3	18
Slclv3Pro-2	3	18
Slclv3Pro-2	3	18
Slclv3Pro-2	3	18
Slclv3Pro-2	3	18
Slclv3Pro-2	3	19
Slclv3Pro-2	4	19
Slclv3Pro-2	3	19
Slclv3Pro-2	4	19
Slclv3Pro-2	4	19
Slclv3Pro-2	4	19
Slclv3Pro-2	4	19
Slclv3Pro-2	5	19
Slclv3Pro-2	3	19
Slclv3Pro-2	3	19
Slclv3Pro-2	3	20
Slclv3Pro-2	3	20
Slclv3Pro-2	3	20
Slclv3Pro-2	4	20
Slclv3Pro-2	3	20
Slclv3Pro-2	3	20
Slclv3Pro-2	2	20
Slclv3Pro-2	4	20
Slclv3Pro-2	3	20
Slclv3Pro-2	3	20
Slclv3Pro-2/SlwusCR-lc	4	1
Slclv3Pro-2/SlwusCR-lc	3	1
Slclv3Pro-2/SlwusCR-lc	3	1
Slclv3Pro-2/SlwusCR-lc	3	1
Slclv3Pro-2/SlwusCR-lc	3	1
Slclv3Pro-2/SlwusCR-lc	3	1
Slclv3Pro-2/SlwusCR-lc	3	1
Slclv3Pro-2/SlwusCR-lc	3	1
Slclv3Pro-2/SlwusCR-lc	3	1
Slclv3Pro-2/SlwusCR-lc	3	1
Slclv3Pro-2/SlwusCR-lc	5	2
Slclv3Pro-2/SlwusCR-lc	3	2
Slclv3Pro-2/SlwusCR-lc	4	2
Slclv3Pro-2/SlwusCR-lc	3	2
Slclv3Pro-2/SlwusCR-lc	3	2
Slclv3Pro-2/SlwusCR-lc	3	2
Slclv3Pro-2/SlwusCR-lc	3	2
Slclv3Pro-2/SlwusCR-lc	3	2
Slclv3Pro-2/SlwusCR-lc	3	2
Slclv3Pro-2/SlwusCR-lc	3	2
Slclv3Pro-2/SlwusCR-lc	3	3
Slclv3Pro-2/SlwusCR-lc	4	3
Slclv3Pro-2/SlwusCR-lc	3	3
Slclv3Pro-2/SlwusCR-lc	4	3
Slclv3Pro-2/SlwusCR-lc	3	3
Slclv3Pro-2/SlwusCR-lc	3	3
Slclv3Pro-2/SlwusCR-lc	3	3
Slclv3Pro-2/SlwusCR-lc	2	3
Slclv3Pro-2/SlwusCR-lc	2	3
Slclv3Pro-2/SlwusCR-lc	3	3
Slclv3Pro-2/SlwusCR-lc	3	4
Slclv3Pro-2/SlwusCR-lc	3	4
Slclv3Pro-2/SlwusCR-lc	3	4
Slclv3Pro-2/SlwusCR-lc	4	4
Slclv3Pro-2/SlwusCR-lc	4	4
Slclv3Pro-2/SlwusCR-lc	3	4
Slclv3Pro-2/SlwusCR-lc	3	4
Slclv3Pro-2/SlwusCR-lc	3	4
Slclv3Pro-2/SlwusCR-lc	5	4
Slclv3Pro-2/SlwusCR-lc	3	4
Slclv3Pro-2/SlwusCR-lc	4	5
Slclv3Pro-2/SlwusCR-lc	3	5
Slclv3Pro-2/SlwusCR-lc	4	5
Slclv3Pro-2/SlwusCR-lc	3	5
Slclv3Pro-2/SlwusCR-lc	4	5
Slclv3Pro-2/SlwusCR-lc	3	5
Slclv3Pro-2/SlwusCR-lc	3	5
Slclv3Pro-2/SlwusCR-lc	3	5
Slclv3Pro-2/SlwusCR-lc	3	5
Slclv3Pro-2/SlwusCR-lc	3	5
Slclv3Pro-2/SlwusCR-lc	3	6
Slclv3Pro-2/SlwusCR-lc	3	6
Slclv3Pro-2/SlwusCR-lc	3	6
Slclv3Pro-2/SlwusCR-lc	3	6
Slclv3Pro-2/SlwusCR-lc	3	6
Slclv3Pro-2/SlwusCR-lc	5	6
Slclv3Pro-2/SlwusCR-lc	4	6
Slclv3Pro-2/SlwusCR-lc	3	6
Slclv3Pro-2/SlwusCR-lc	2	6
Slclv3Pro-2/SlwusCR-lc	4	6
Slclv3Pro-2/SlwusCR-lc	4	7
Slclv3Pro-2/SlwusCR-lc	3	7
Slclv3Pro-2/SlwusCR-lc	3	7
Slclv3Pro-2/SlwusCR-lc	3	7
Slclv3Pro-2/SlwusCR-lc	3	7
Slclv3Pro-2/SlwusCR-lc	3	7
Slclv3Pro-2/SlwusCR-lc	3	7
Slclv3Pro-2/SlwusCR-lc	3	7
Slclv3Pro-2/SlwusCR-lc	3	7
Slclv3Pro-2/SlwusCR-lc	3	7
Slclv3Pro-2/SlwusCR-lc	4	8
Slclv3Pro-2/SlwusCR-lc	4	8
Slclv3Pro-2/SlwusCR-lc	4	8
Slclv3Pro-2/SlwusCR-lc	3	8
Slclv3Pro-2/SlwusCR-lc	4	8
Slclv3Pro-2/SlwusCR-lc	5	8
Slclv3Pro-2/SlwusCR-lc	4	8
Slclv3Pro-2/SlwusCR-lc	4	8
Slclv3Pro-2/SlwusCR-lc	3	8
Slclv3Pro-2/SlwusCR-lc	6	8
Slclv3Pro-2/SlwusCR-lc	3	9
Slclv3Pro-2/SlwusCR-lc	3	9
Slclv3Pro-2/SlwusCR-lc	4	9
Slclv3Pro-2/SlwusCR-lc	5	9
Slclv3Pro-2/SlwusCR-lc	4	9
Slclv3Pro-2/SlwusCR-lc	4	9
Slclv3Pro-2/SlwusCR-lc	2	9
Slclv3Pro-2/SlwusCR-lc	5	9
Slclv3Pro-2/SlwusCR-lc	4	9
Slclv3Pro-2/SlwusCR-lc	5	9
Slclv3Pro-2/SlwusCR-lc	3	10
Slclv3Pro-2/SlwusCR-lc	3	10
Slclv3Pro-2/SlwusCR-lc	3	10
Slclv3Pro-2/SlwusCR-lc	3	10
Slclv3Pro-2/SlwusCR-lc	3	10
Slclv3Pro-2/SlwusCR-lc	3	10
Slclv3Pro-2/SlwusCR-lc	3	10
Slclv3Pro-2/SlwusCR-lc	4	10
Slclv3Pro-2/SlwusCR-lc	3	10
Slclv3Pro-2/SlwusCR-lc	8	10
Slclv3Pro-2/SlwusCR-lc	2	11
Slclv3Pro-2/SlwusCR-lc	2	11
Slclv3Pro-2/SlwusCR-lc	3	11
Slclv3Pro-2/SlwusCR-lc	3	11
Slclv3Pro-2/SlwusCR-lc	3	11
Slclv3Pro-2/SlwusCR-lc	3	11
Slclv3Pro-2/SlwusCR-lc	3	11
Slclv3Pro-2/SlwusCR-lc	3	11
Slclv3Pro-2/SlwusCR-lc	3	11
Slclv3Pro-2/SlwusCR-lc	3	11
Slclv3Pro-2/SlwusCR-lc	2	12
Slclv3Pro-2/SlwusCR-lc	2	12
Slclv3Pro-2/SlwusCR-lc	3	12
Slclv3Pro-2/SlwusCR-lc	3	12
Slclv3Pro-2/SlwusCR-lc	3	12
Slclv3Pro-2/SlwusCR-lc	3	12
Slclv3Pro-2/SlwusCR-lc	3	12
Slclv3Pro-2/SlwusCR-lc	3	12
Slclv3Pro-2/SlwusCR-lc	3	12
Slclv3Pro-2/SlwusCR-lc	3	12
Slclv3Pro-2/SlwusCR-lc	3	13
Slclv3Pro-2/SlwusCR-lc	3	13
Slclv3Pro-2/SlwusCR-lc	3	13
Slclv3Pro-2/SlwusCR-lc	3	13
Slclv3Pro-2/SlwusCR-lc	3	13
Slclv3Pro-2/SlwusCR-lc	2	13
Slclv3Pro-2/SlwusCR-lc	2	13
Slclv3Pro-2/SlwusCR-lc	2	13
Slclv3Pro-2/SlwusCR-lc	2	13
Slclv3Pro-2/SlwusCR-lc	2	13
Slclv3Pro-2/SlwusCR-lc	3	14
Slclv3Pro-2/SlwusCR-lc	4	14
Slclv3Pro-2/SlwusCR-lc	2	14
Slclv3Pro-2/SlwusCR-lc	3	14
Slclv3Pro-2/SlwusCR-lc	4	14
Slclv3Pro-2/SlwusCR-lc	3	14
Slclv3Pro-2/SlwusCR-lc	4	14
Slclv3Pro-2/SlwusCR-lc	4	14
Slclv3Pro-2/SlwusCR-lc	3	14
Slclv3Pro-2/SlwusCR-lc	3	14
Slclv3Pro-2/SlwusCR-lc	2	15
Slclv3Pro-2/SlwusCR-lc	3	15
Slclv3Pro-2/SlwusCR-lc	3	15
Slclv3Pro-2/SlwusCR-lc	3	15
Slclv3Pro-2/SlwusCR-lc	3	15
Slclv3Pro-2/SlwusCR-lc	3	15
Slclv3Pro-2/SlwusCR-lc	3	15
Slclv3Pro-2/SlwusCR-lc	3	15
Slclv3Pro-2/SlwusCR-lc	3	15
Slclv3Pro-2/SlwusCR-lc	3	15
Slclv3Pro-2/SlwusCR-lc	3	16
Slclv3Pro-2/SlwusCR-lc	3	16
Slclv3Pro-2/SlwusCR-lc	3	16
Slclv3Pro-2/SlwusCR-lc	3	16
Slclv3Pro-2/SlwusCR-lc	4	16
Slclv3Pro-2/SlwusCR-lc	3	16
Slclv3Pro-2/SlwusCR-lc	3	16
Slclv3Pro-2/SlwusCR-lc	3	16
Slclv3Pro-2/SlwusCR-lc	2	16
Slclv3Pro-2/SlwusCR-lc	4	16
Slclv3Pro-2/SlwusCR-lc	4	17
Slclv3Pro-2/SlwusCR-lc	3	17
Slclv3Pro-2/SlwusCR-lc	3	17
Slclv3Pro-2/SlwusCR-lc	4	17
Slclv3Pro-2/SlwusCR-lc	3	17
Slclv3Pro-2/SlwusCR-lc	3	17
Slclv3Pro-2/SlwusCR-lc	5	17
Slclv3Pro-2/SlwusCR-lc	2	17
Slclv3Pro-2/SlwusCR-lc	2	17
Slclv3Pro-2/SlwusCR-lc	3	17
Slclv3Pro-2/SlwusCR-lc	3	18
Slclv3Pro-2/SlwusCR-lc	3	18
Slclv3Pro-2/SlwusCR-lc	3	18
Slclv3Pro-2/SlwusCR-lc	3	18
Slclv3Pro-2/SlwusCR-lc	2	18
Slclv3Pro-2/SlwusCR-lc	3	18
Slclv3Pro-2/SlwusCR-lc	4	18
Slclv3Pro-2/SlwusCR-lc	3	18
Slclv3Pro-2/SlwusCR-lc	3	18
Slclv3Pro-2/SlwusCR-lc	3	18
Slclv3Pro-2/SlwusCR-lc	3	19
Slclv3Pro-2/SlwusCR-lc	3	19
Slclv3Pro-2/SlwusCR-lc	3	19
Slclv3Pro-2/SlwusCR-lc	3	19
Slclv3Pro-2/SlwusCR-lc	2	19
Slclv3Pro-2/SlwusCR-lc	3	19
Slclv3Pro-2/SlwusCR-lc	3	19
Slclv3Pro-2/SlwusCR-lc	3	19
Slclv3Pro-2/SlwusCR-lc	2	19
Slclv3Pro-2/SlwusCR-lc	4	19
Slclv3Pro-2/SlwusCR-lc	3	20
Slclv3Pro-2/SlwusCR-lc	2	20
Slclv3Pro-2/SlwusCR-lc	3	20
Slclv3Pro-2/SlwusCR-lc	4	20
Slclv3Pro-2/SlwusCR-lc	3	20
Slclv3Pro-2/SlwusCR-lc	3	20
Slclv3Pro-2/SlwusCR-lc	3	20
Slclv3Pro-2/SlwusCR-lc	2	20
Slclv3Pro-2/SlwusCR-lc	3	20
Slclv3Pro-2/SlwusCR-lc	3	20
Slclv3Pro-3	4	1
Slclv3Pro-3	3	1
Slclv3Pro-3	3	1
Slclv3Pro-3	3	1
Slclv3Pro-3	3	1
Slclv3Pro-3	3	1
Slclv3Pro-3	3	1
Slclv3Pro-3	4	1
Slclv3Pro-3	3	1
Slclv3Pro-3	3	1
Slclv3Pro-3	3	2
Slclv3Pro-3	3	2
Slclv3Pro-3	3	2
Slclv3Pro-3	3	2
Slclv3Pro-3	3	2
Slclv3Pro-3	10	2
Slclv3Pro-3	4	2
Slclv3Pro-3	3	2
Slclv3Pro-3	4	2
Slclv3Pro-3	3	2
Slclv3Pro-3	3	3
Slclv3Pro-3	4	3
Slclv3Pro-3	3	3
Slclv3Pro-3	3	3
Slclv3Pro-3	3	3
Slclv3Pro-3	3	3
Slclv3Pro-3	3	3
Slclv3Pro-3	3	3
Slclv3Pro-3	3	3
Slclv3Pro-3	3	3
Slclv3Pro-3	2	4
Slclv3Pro-3	3	4
Slclv3Pro-3	3	4
Slclv3Pro-3	3	4
Slclv3Pro-3	3	4
Slclv3Pro-3	3	4
Slclv3Pro-3	4	4
Slclv3Pro-3	3	4
Slclv3Pro-3	3	4
Slclv3Pro-3	3	4
Slclv3Pro-3	5	5
Slclv3Pro-3	3	5
Slclv3Pro-3	3	5
Slclv3Pro-3	3	5
Slclv3Pro-3	3	5
Slclv3Pro-3	3	5
Slclv3Pro-3	4	5
Slclv3Pro-3	4	5
Slclv3Pro-3	3	5
Slclv3Pro-3	3	5
Slclv3Pro-3	3	6
Slclv3Pro-3	3	6
Slclv3Pro-3	3	6
Slclv3Pro-3	3	6
Slclv3Pro-3	4	6
Slclv3Pro-3	3	6
Slclv3Pro-3	2	6
Slclv3Pro-3	6	6
Slclv3Pro-3	2	6
Slclv3Pro-3	3	6
Slclv3Pro-3	4	7
Slclv3Pro-3	4	7
Slclv3Pro-3	3	7
Slclv3Pro-3	3	7
Slclv3Pro-3	3	7
Slclv3Pro-3	3	7
Slclv3Pro-3	3	7
Slclv3Pro-3	3	7
Slclv3Pro-3	2	7
Slclv3Pro-3	2	7
Slclv3Pro-3	3	8
Slclv3Pro-3	3	8
Slclv3Pro-3	2	8
Slclv3Pro-3	2	8
Slclv3Pro-3	2	8
Slclv3Pro-3	4	8
Slclv3Pro-3	3	8
Slclv3Pro-3	3	8
Slclv3Pro-3	3	8
Slclv3Pro-3	3	8
Slclv3Pro-3	3	9
Slclv3Pro-3	3	9
Slclv3Pro-3	3	9
Slclv3Pro-3	3	9
Slclv3Pro-3	3	9
Slclv3Pro-3	3	9
Slclv3Pro-3	3	9
Slclv3Pro-3	3	9
Slclv3Pro-3	3	9
Slclv3Pro-3	3	9
Slclv3Pro-3	3	10
Slclv3Pro-3	3	10
Slclv3Pro-3	4	10
Slclv3Pro-3	3	10
Slclv3Pro-3	3	10
Slclv3Pro-3	3	10
Slclv3Pro-3	3	10
Slclv3Pro-3	3	10
Slclv3Pro-3	4	10
Slclv3Pro-3	3	10
Slclv3Pro-3	4	11
Slclv3Pro-3	3	11
Slclv3Pro-3	3	11
Slclv3Pro-3	3	11
Slclv3Pro-3	3	11
Slclv3Pro-3	3	11
Slclv3Pro-3	3	11
Slclv3Pro-3	3	11
Slclv3Pro-3	3	11
Slclv3Pro-3	3	11
Slclv3Pro-3	4	12
Slclv3Pro-3	4	12
Slclv3Pro-3	4	12
Slclv3Pro-3	3	12
Slclv3Pro-3	3	12
Slclv3Pro-3	3	12
Slclv3Pro-3	3	12
Slclv3Pro-3	4	12
Slclv3Pro-3	3	12
Slclv3Pro-3	3	12
Slclv3Pro-3	3	13
Slclv3Pro-3	3	13
Slclv3Pro-3	3	13
Slclv3Pro-3	3	13
Slclv3Pro-3	3	13
Slclv3Pro-3	3	13
Slclv3Pro-3	3	13
Slclv3Pro-3	3	13
Slclv3Pro-3	5	13
Slclv3Pro-3	4	13
Slclv3Pro-3	4	14
Slclv3Pro-3	3	14
Slclv3Pro-3	3	14
Slclv3Pro-3	4	14
Slclv3Pro-3	3	14
Slclv3Pro-3	3	14
Slclv3Pro-3	3	14
Slclv3Pro-3	3	14
Slclv3Pro-3	3	14
Slclv3Pro-3	3	14
Slclv3Pro-3	3	15
Slclv3Pro-3	3	15
Slclv3Pro-3	3	15
Slclv3Pro-3	4	15
Slclv3Pro-3	3	15
Slclv3Pro-3	3	15
Slclv3Pro-3	4	15
Slclv3Pro-3	4	15
Slclv3Pro-3	4	15
Slclv3Pro-3	4	15
Slclv3Pro-3	3	16
Slclv3Pro-3	3	16
Slclv3Pro-3	4	16
Slclv3Pro-3	4	16
Slclv3Pro-3	3	16
Slclv3Pro-3	7	16
Slclv3Pro-3	3	16
Slclv3Pro-3	3	16
Slclv3Pro-3	3	16
Slclv3Pro-3	3	16
Slclv3Pro-3	3	17
Slclv3Pro-3	3	17
Slclv3Pro-3	4	17
Slclv3Pro-3	3	17
Slclv3Pro-3	3	17
Slclv3Pro-3	7	17
Slclv3Pro-3	4	17
Slclv3Pro-3	4	17
Slclv3Pro-3	3	17
Slclv3Pro-3	3	17
Slclv3Pro-3	4	18
Slclv3Pro-3	3	18
Slclv3Pro-3	3	18
Slclv3Pro-3	3	18
Slclv3Pro-3	3	18
Slclv3Pro-3	3	18
Slclv3Pro-3	3	18
Slclv3Pro-3	3	18
Slclv3Pro-3	3	18
Slclv3Pro-3	3	18
Slclv3Pro-3	3	19
Slclv3Pro-3	3	19
Slclv3Pro-3	4	19
Slclv3Pro-3	4	19
Slclv3Pro-3	3	19
Slclv3Pro-3	4	19
Slclv3Pro-3	4	19
Slclv3Pro-3	3	19
Slclv3Pro-3	5	19
Slclv3Pro-3	4	19
Slclv3Pro-3	4	20
Slclv3Pro-3	4	20
Slclv3Pro-3	4	20
Slclv3Pro-3	4	20
Slclv3Pro-3	3	20
Slclv3Pro-3	4	20
Slclv3Pro-3	3	20
Slclv3Pro-3	3	20
Slclv3Pro-3	4	20
Slclv3Pro-3	3	20
Slclv3Pro-3/SlwusCR-lc	4	1
Slclv3Pro-3/SlwusCR-lc	3	1
Slclv3Pro-3/SlwusCR-lc	3	1
Slclv3Pro-3/SlwusCR-lc	3	1
Slclv3Pro-3/SlwusCR-lc	4	1
Slclv3Pro-3/SlwusCR-lc	3	1
Slclv3Pro-3/SlwusCR-lc	3	1
Slclv3Pro-3/SlwusCR-lc	3	1
Slclv3Pro-3/SlwusCR-lc	3	1
Slclv3Pro-3/SlwusCR-lc	4	1
Slclv3Pro-3/SlwusCR-lc	5	2
Slclv3Pro-3/SlwusCR-lc	3	2
Slclv3Pro-3/SlwusCR-lc	3	2
Slclv3Pro-3/SlwusCR-lc	3	2
Slclv3Pro-3/SlwusCR-lc	5	2
Slclv3Pro-3/SlwusCR-lc	3	2
Slclv3Pro-3/SlwusCR-lc	7	2
Slclv3Pro-3/SlwusCR-lc	3	2
Slclv3Pro-3/SlwusCR-lc	3	2
Slclv3Pro-3/SlwusCR-lc	2	2
Slclv3Pro-3/SlwusCR-lc	4	3
Slclv3Pro-3/SlwusCR-lc	3	3
Slclv3Pro-3/SlwusCR-lc	3	3
Slclv3Pro-3/SlwusCR-lc	3	3
Slclv3Pro-3/SlwusCR-lc	3	3
Slclv3Pro-3/SlwusCR-lc	3	3
Slclv3Pro-3/SlwusCR-lc	3	3
Slclv3Pro-3/SlwusCR-lc	3	3
Slclv3Pro-3/SlwusCR-lc	3	3
Slclv3Pro-3/SlwusCR-lc	3	3
Slclv3Pro-3/SlwusCR-lc	3	4
Slclv3Pro-3/SlwusCR-lc	5	4
Slclv3Pro-3/SlwusCR-lc	4	4
Slclv3Pro-3/SlwusCR-lc	3	4
Slclv3Pro-3/SlwusCR-lc	3	4
Slclv3Pro-3/SlwusCR-lc	3	4
Slclv3Pro-3/SlwusCR-lc	4	4
Slclv3Pro-3/SlwusCR-lc	2	4
Slclv3Pro-3/SlwusCR-lc	3	4
Slclv3Pro-3/SlwusCR-lc	3	4
Slclv3Pro-3/SlwusCR-lc	2	5
Slclv3Pro-3/SlwusCR-lc	3	5
Slclv3Pro-3/SlwusCR-lc	4	5
Slclv3Pro-3/SlwusCR-lc	4	5
Slclv3Pro-3/SlwusCR-lc	3	5
Slclv3Pro-3/SlwusCR-lc	6	5
Slclv3Pro-3/SlwusCR-lc	3	5
Slclv3Pro-3/SlwusCR-lc	3	5
Slclv3Pro-3/SlwusCR-lc	3	5
Slclv3Pro-3/SlwusCR-lc	6	5
Slclv3Pro-3/SlwusCR-lc	3	6
Slclv3Pro-3/SlwusCR-lc	4	6
Slclv3Pro-3/SlwusCR-lc	3	6
Slclv3Pro-3/SlwusCR-lc	3	6
Slclv3Pro-3/SlwusCR-lc	3	6
Slclv3Pro-3/SlwusCR-lc	4	6
Slclv3Pro-3/SlwusCR-lc	3	6
Slclv3Pro-3/SlwusCR-lc	3	6
Slclv3Pro-3/SlwusCR-lc	3	6
Slclv3Pro-3/SlwusCR-lc	8	6
Slclv3Pro-3/SlwusCR-lc	3	7
Slclv3Pro-3/SlwusCR-lc	3	7
Slclv3Pro-3/SlwusCR-lc	3	7
Slclv3Pro-3/SlwusCR-lc	4	7
Slclv3Pro-3/SlwusCR-lc	3	7
Slclv3Pro-3/SlwusCR-lc	2	7
Slclv3Pro-3/SlwusCR-lc	4	7
Slclv3Pro-3/SlwusCR-lc	4	7
Slclv3Pro-3/SlwusCR-lc	3	7
Slclv3Pro-3/SlwusCR-lc	3	7
Slclv3Pro-3/SlwusCR-lc	4	8
Slclv3Pro-3/SlwusCR-lc	3	8
Slclv3Pro-3/SlwusCR-lc	3	8
Slclv3Pro-3/SlwusCR-lc	3	8
Slclv3Pro-3/SlwusCR-lc	3	8
Slclv3Pro-3/SlwusCR-lc	3	8
Slclv3Pro-3/SlwusCR-lc	3	8
Slclv3Pro-3/SlwusCR-lc	3	8
Slclv3Pro-3/SlwusCR-lc	3	8
Slclv3Pro-3/SlwusCR-lc	3	8
Slclv3Pro-3/SlwusCR-lc	3	9
Slclv3Pro-3/SlwusCR-lc	3	9
Slclv3Pro-3/SlwusCR-lc	4	9
Slclv3Pro-3/SlwusCR-lc	7	9
Slclv3Pro-3/SlwusCR-lc	3	9
Slclv3Pro-3/SlwusCR-lc	3	9
Slclv3Pro-3/SlwusCR-lc	3	9
Slclv3Pro-3/SlwusCR-lc	3	9
Slclv3Pro-3/SlwusCR-lc	4	9
Slclv3Pro-3/SlwusCR-lc	5	9
Slclv3Pro-3/SlwusCR-lc	4	10
Slclv3Pro-3/SlwusCR-lc	3	10
Slclv3Pro-3/SlwusCR-lc	3	10
Slclv3Pro-3/SlwusCR-lc	6	10
Slclv3Pro-3/SlwusCR-lc	4	10
Slclv3Pro-3/SlwusCR-lc	3	10
Slclv3Pro-3/SlwusCR-lc	3	10
Slclv3Pro-3/SlwusCR-lc	4	10
Slclv3Pro-3/SlwusCR-lc	3	10
Slclv3Pro-3/SlwusCR-lc	4	10
Slclv3Pro-3/SlwusCR-lc	4	11
Slclv3Pro-3/SlwusCR-lc	3	11
Slclv3Pro-3/SlwusCR-lc	3	11
Slclv3Pro-3/SlwusCR-lc	6	11
Slclv3Pro-3/SlwusCR-lc	3	11
Slclv3Pro-3/SlwusCR-lc	3	11
Slclv3Pro-3/SlwusCR-lc	3	11
Slclv3Pro-3/SlwusCR-lc	4	11
Slclv3Pro-3/SlwusCR-lc	4	11
Slclv3Pro-3/SlwusCR-lc	4	11
Slclv3Pro-3/SlwusCR-lc	4	12
Slclv3Pro-3/SlwusCR-lc	4	12
Slclv3Pro-3/SlwusCR-lc	4	12
Slclv3Pro-3/SlwusCR-lc	3	12
Slclv3Pro-3/SlwusCR-lc	3	12
Slclv3Pro-3/SlwusCR-lc	4	12
Slclv3Pro-3/SlwusCR-lc	4	12
Slclv3Pro-3/SlwusCR-lc	3	12
Slclv3Pro-3/SlwusCR-lc	3	12
Slclv3Pro-3/SlwusCR-lc	2	12
Slclv3Pro-3/SlwusCR-lc	3	13
Slclv3Pro-3/SlwusCR-lc	3	13
Slclv3Pro-3/SlwusCR-lc	3	13
Slclv3Pro-3/SlwusCR-lc	3	13
Slclv3Pro-3/SlwusCR-lc	3	13
Slclv3Pro-3/SlwusCR-lc	3	13
Slclv3Pro-3/SlwusCR-lc	3	13
Slclv3Pro-3/SlwusCR-lc	4	13
Slclv3Pro-3/SlwusCR-lc	5	13
Slclv3Pro-3/SlwusCR-lc	3	13
Slclv3Pro-3/SlwusCR-lc	4	14
Slclv3Pro-3/SlwusCR-lc	3	14
Slclv3Pro-3/SlwusCR-lc	3	14
Slclv3Pro-3/SlwusCR-lc	3	14
Slclv3Pro-3/SlwusCR-lc	3	14
Slclv3Pro-3/SlwusCR-lc	3	14
Slclv3Pro-3/SlwusCR-lc	3	14
Slclv3Pro-3/SlwusCR-lc	3	14
Slclv3Pro-3/SlwusCR-lc	3	14
Slclv3Pro-3/SlwusCR-lc	3	14
Slclv3Pro-3/SlwusCR-lc	6	15
Slclv3Pro-3/SlwusCR-lc	2	15
Slclv3Pro-3/SlwusCR-lc	4	15
Slclv3Pro-3/SlwusCR-lc	3	15
Slclv3Pro-3/SlwusCR-lc	3	15
Slclv3Pro-3/SlwusCR-lc	3	15
Slclv3Pro-3/SlwusCR-lc	3	15
Slclv3Pro-3/SlwusCR-lc	3	15
Slclv3Pro-3/SlwusCR-lc	3	15
Slclv3Pro-3/SlwusCR-lc	2	15
Slclv3Pro-3/SlwusCR-lc	4	16
Slclv3Pro-3/SlwusCR-lc	6	16
Slclv3Pro-3/SlwusCR-lc	3	16
Slclv3Pro-3/SlwusCR-lc	3	16
Slclv3Pro-3/SlwusCR-lc	3	16
Slclv3Pro-3/SlwusCR-lc	3	16
Slclv3Pro-3/SlwusCR-lc	3	16
Slclv3Pro-3/SlwusCR-lc	3	16
Slclv3Pro-3/SlwusCR-lc	3	16
Slclv3Pro-3/SlwusCR-lc	3	16
Slclv3Pro-3/SlwusCR-lc	3	17
Slclv3Pro-3/SlwusCR-lc	3	17
Slclv3Pro-3/SlwusCR-lc	3	17
Slclv3Pro-3/SlwusCR-lc	5	17
Slclv3Pro-3/SlwusCR-lc	5	17
Slclv3Pro-3/SlwusCR-lc	3	17
Slclv3Pro-3/SlwusCR-lc	3	17
Slclv3Pro-3/SlwusCR-lc	6	17
Slclv3Pro-3/SlwusCR-lc	3	17
Slclv3Pro-3/SlwusCR-lc	4	17
Slclv3Pro-3/SlwusCR-lc	3	18
Slclv3Pro-3/SlwusCR-lc	3	18
Slclv3Pro-3/SlwusCR-lc	4	18
Slclv3Pro-3/SlwusCR-lc	4	18
Slclv3Pro-3/SlwusCR-lc	3	18
Slclv3Pro-3/SlwusCR-lc	4	18
Slclv3Pro-3/SlwusCR-lc	3	18
Slclv3Pro-3/SlwusCR-lc	4	18
Slclv3Pro-3/SlwusCR-lc	3	18
Slclv3Pro-3/SlwusCR-lc	3	18
Slclv3Pro-3/SlwusCR-lc	4	19
Slclv3Pro-3/SlwusCR-lc	3	19
Slclv3Pro-3/SlwusCR-lc	2	19
Slclv3Pro-3/SlwusCR-lc	4	19
Slclv3Pro-3/SlwusCR-lc	3	19
Slclv3Pro-3/SlwusCR-lc	3	19
Slclv3Pro-3/SlwusCR-lc	3	19
Slclv3Pro-3/SlwusCR-lc	3	19
Slclv3Pro-3/SlwusCR-lc	4	19
Slclv3Pro-3/SlwusCR-lc	3	19
Slclv3Pro-3/SlwusCR-lc	3	20
Slclv3Pro-3/SlwusCR-lc	4	20
Slclv3Pro-3/SlwusCR-lc	2	20
Slclv3Pro-3/SlwusCR-lc	3	20
Slclv3Pro-3/SlwusCR-lc	3	20
Slclv3Pro-3/SlwusCR-lc	3	20
Slclv3Pro-3/SlwusCR-lc	3	20
Slclv3Pro-3/SlwusCR-lc	4	20
Slclv3Pro-3/SlwusCR-lc	3	20
Slclv3Pro-3/SlwusCR-lc	3	20
Slclv3Pro-11	4	1
Slclv3Pro-11	5	1
Slclv3Pro-11	5	1
Slclv3Pro-11	5	1
Slclv3Pro-11	4	1
Slclv3Pro-11	6	1
Slclv3Pro-11	4	1
Slclv3Pro-11	4	1
Slclv3Pro-11	6	1
Slclv3Pro-11	5	1
Slclv3Pro-11	3	2
Slclv3Pro-11	3	2
Slclv3Pro-11	3	2
Slclv3Pro-11	4	2
Slclv3Pro-11	5	2
Slclv3Pro-11	4	2
Slclv3Pro-11	5	2
Slclv3Pro-11	4	2
Slclv3Pro-11	3	2
Slclv3Pro-11	4	2
Slclv3Pro-11	3	3
Slclv3Pro-11	3	3
Slclv3Pro-11	4	3
Slclv3Pro-11	5	3
Slclv3Pro-11	3	3
Slclv3Pro-11	5	3
Slclv3Pro-11	4	3
Slclv3Pro-11	10	3
Slclv3Pro-11	5	3
Slclv3Pro-11	4	3
Slclv3Pro-11	8	4
Slclv3Pro-11	4	4
Slclv3Pro-11	4	4
Slclv3Pro-11	4	4
Slclv3Pro-11	7	4
Slclv3Pro-11	8	4
Slclv3Pro-11	4	4
Slclv3Pro-11	4	4
Slclv3Pro-11	3	4
Slclv3Pro-11	4	4
Slclv3Pro-11	4	5
Slclv3Pro-11	4	5
Slclv3Pro-11	4	5
Slclv3Pro-11	5	5
Slclv3Pro-11	3	5
Slclv3Pro-11	4	5
Slclv3Pro-11	3	5
Slclv3Pro-11	5	5
Slclv3Pro-11	6	5
Slclv3Pro-11	3	5
Slclv3Pro-11	4	6
Slclv3Pro-11	3	6
Slclv3Pro-11	3	6
Slclv3Pro-11	3	6
Slclv3Pro-11	3	6
Slclv3Pro-11	4	6
Slclv3Pro-11	5	6
Slclv3Pro-11	5	6
Slclv3Pro-11	4	6
Slclv3Pro-11	5	6
Slclv3Pro-11	3	7
Slclv3Pro-11	3	7
Slclv3Pro-11	4	7
Slclv3Pro-11	5	7
Slclv3Pro-11	4	7
Slclv3Pro-11	7	7
Slclv3Pro-11	7	7
Slclv3Pro-11	5	7
Slclv3Pro-11	5	7
Slclv3Pro-11	4	7
Slclv3Pro-11	4	8
Slclv3Pro-11	3	8
Slclv3Pro-11	3	8
Slclv3Pro-11	5	8
Slclv3Pro-11	4	8
Slclv3Pro-11	5	8
Slclv3Pro-11	4	8
Slclv3Pro-11	4	8
Slclv3Pro-11	4	8
Slclv3Pro-11	4	8
Slclv3Pro-11	4	9
Slclv3Pro-11	6	9
Slclv3Pro-11	3	9
Slclv3Pro-11	5	9
Slclv3Pro-11	5	9
Slclv3Pro-11	4	9
Slclv3Pro-11	3	9
Slclv3Pro-11	4	9
Slclv3Pro-11	5	9
Slclv3Pro-11	6	9
Slclv3Pro-11	5	10
Slclv3Pro-11	5	10
Slclv3Pro-11	4	10
Slclv3Pro-11	3	10
Slclv3Pro-11	4	10
Slclv3Pro-11	5	10
Slclv3Pro-11	4	10
Slclv3Pro-11	3	10
Slclv3Pro-11	4	10
Slclv3Pro-11	4	10
Slclv3Pro-11	3	11
Slclv3Pro-11	3	11
Slclv3Pro-11	4	11
Slclv3Pro-11	3	11
Slclv3Pro-11	5	11
Slclv3Pro-11	5	11
Slclv3Pro-11	4	11
Slclv3Pro-11	3	11
Slclv3Pro-11	3	11
Slclv3Pro-11	3	11
Slclv3Pro-11	4	12
Slclv3Pro-11	4	12
Slclv3Pro-11	4	12
Slclv3Pro-11	4	12
Slclv3Pro-11	3	12
Slclv3Pro-11	3	12
Slclv3Pro-11	4	12
Slclv3Pro-11	3	12
Slclv3Pro-11	4	12
Slclv3Pro-11	3	12
Slclv3Pro-11	4	13
Slclv3Pro-11	4	13
Slclv3Pro-11	3	13
Slclv3Pro-11	3	13
Slclv3Pro-11	3	13
Slclv3Pro-11	3	13
Slclv3Pro-11	4	13
Slclv3Pro-11	4	13
Slclv3Pro-11	4	13
Slclv3Pro-11	3	13
Slclv3Pro-11	3	14
Slclv3Pro-11	4	14
Slclv3Pro-11	3	14
Slclv3Pro-11	5	14
Slclv3Pro-11	5	14
Slclv3Pro-11	3	14
Slclv3Pro-11	4	14
Slclv3Pro-11	4	14
Slclv3Pro-11	4	14
Slclv3Pro-11	3	14
Slclv3Pro-11	3	15
Slclv3Pro-11	4	15
Slclv3Pro-11	4	15
Slclv3Pro-11	4	15
Slclv3Pro-11	5	15
Slclv3Pro-11	4	15
Slclv3Pro-11	4	15
Slclv3Pro-11	4	15
Slclv3Pro-11	4	15
Slclv3Pro-11	3	15
Slclv3Pro-11	3	16
Slclv3Pro-11	4	16
Slclv3Pro-11	5	16
Slclv3Pro-11	3	16
Slclv3Pro-11	5	16
Slclv3Pro-11	4	16
Slclv3Pro-11	3	16
Slclv3Pro-11	4	16
Slclv3Pro-11	4	16
Slclv3Pro-11	5	16
Slclv3Pro-11	4	17
Slclv3Pro-11	4	17
Slclv3Pro-11	5	17
Slclv3Pro-11	4	17
Slclv3Pro-11	3	17
Slclv3Pro-11	5	17
Slclv3Pro-11	4	17
Slclv3Pro-11	3	17
Slclv3Pro-11	5	17
Slclv3Pro-11	4	17
Slclv3Pro-11	4	18
Slclv3Pro-11	3	18
Slclv3Pro-11	3	18
Slclv3Pro-11	4	18
Slclv3Pro-11	8	18
Slclv3Pro-11	3	18
Slclv3Pro-11	3	18
Slclv3Pro-11	3	18
Slclv3Pro-11	4	18
Slclv3Pro-11	3	18
Slclv3Pro-11	3	19
Slclv3Pro-11	3	19
Slclv3Pro-11	4	19
Slclv3Pro-11	4	19
Slclv3Pro-11	4	19
Slclv3Pro-11	5	19
Slclv3Pro-11	5	19
Slclv3Pro-11	3	19
Slclv3Pro-11	3	19
Slclv3Pro-11	3	19
Slclv3Pro-11	4	20
Slclv3Pro-11	4	20
Slclv3Pro-11	4	20
Slclv3Pro-11	5	20
Slclv3Pro-11	3	20
Slclv3Pro-11	5	20
Slclv3Pro-11	3	20
Slclv3Pro-11	5	20
Slclv3Pro-11	7	20
Slclv3Pro-11	4	20
Slclv3Pro-11/SlwusCR-lc	7	1
Slclv3Pro-11/SlwusCR-lc	4	1
Slclv3Pro-11/SlwusCR-lc	6	1
Slclv3Pro-11/SlwusCR-lc	5	1
Slclv3Pro-11/SlwusCR-lc	4	1
Slclv3Pro-11/SlwusCR-lc	4	1
Slclv3Pro-11/SlwusCR-lc	5	1
Slclv3Pro-11/SlwusCR-lc	4	1
Slclv3Pro-11/SlwusCR-lc	5	1
Slclv3Pro-11/SlwusCR-lc	3	1
Slclv3Pro-11/SlwusCR-lc	4	2
Slclv3Pro-11/SlwusCR-lc	5	2
Slclv3Pro-11/SlwusCR-lc	4	2
Slclv3Pro-11/SlwusCR-lc	5	2
Slclv3Pro-11/SlwusCR-lc	7	2
Slclv3Pro-11/SlwusCR-lc	8	2
Slclv3Pro-11/SlwusCR-lc	4	2
Slclv3Pro-11/SlwusCR-lc	3	2
Slclv3Pro-11/SlwusCR-lc	4	2
Slclv3Pro-11/SlwusCR-lc	5	2
Slclv3Pro-11/SlwusCR-lc	5	3
Slclv3Pro-11/SlwusCR-lc	3	3
Slclv3Pro-11/SlwusCR-lc	5	3
Slclv3Pro-11/SlwusCR-lc	5	3
Slclv3Pro-11/SlwusCR-lc	4	3
Slclv3Pro-11/SlwusCR-lc	4	3
Slclv3Pro-11/SlwusCR-lc	4	3
Slclv3Pro-11/SlwusCR-lc	4	3
Slclv3Pro-11/SlwusCR-lc	3	3
Slclv3Pro-11/SlwusCR-lc	6	3
Slclv3Pro-11/SlwusCR-lc	4	4
Slclv3Pro-11/SlwusCR-lc	5	4
Slclv3Pro-11/SlwusCR-lc	5	4
Slclv3Pro-11/SlwusCR-lc	5	4
Slclv3Pro-11/SlwusCR-lc	4	4
Slclv3Pro-11/SlwusCR-lc	5	4
Slclv3Pro-11/SlwusCR-lc	5	4
Slclv3Pro-11/SlwusCR-lc	8	4
Slclv3Pro-11/SlwusCR-lc	6	4
Slclv3Pro-11/SlwusCR-lc	6	4
Slclv3Pro-11/SlwusCR-lc	6	5
Slclv3Pro-11/SlwusCR-lc	4	5
Slclv3Pro-11/SlwusCR-lc	6	5
Slclv3Pro-11/SlwusCR-lc	6	5
Slclv3Pro-11/SlwusCR-lc	7	5
Slclv3Pro-11/SlwusCR-lc	10	5
Slclv3Pro-11/SlwusCR-lc	6	5
Slclv3Pro-11/SlwusCR-lc	8	5
Slclv3Pro-11/SlwusCR-lc	6	5
Slclv3Pro-11/SlwusCR-lc	6	5
Slclv3Pro-11/SlwusCR-lc	4	6
Slclv3Pro-11/SlwusCR-lc	5	6
Slclv3Pro-11/SlwusCR-lc	6	6
Slclv3Pro-11/SlwusCR-lc	6	6
Slclv3Pro-11/SlwusCR-lc	4	6
Slclv3Pro-11/SlwusCR-lc	4	6
Slclv3Pro-11/SlwusCR-lc	5	6
Slclv3Pro-11/SlwusCR-lc	5	6
Slclv3Pro-11/SlwusCR-lc	5	6
Slclv3Pro-11/SlwusCR-lc	4	6
Slclv3Pro-11/SlwusCR-lc	4	7
Slclv3Pro-11/SlwusCR-lc	4	7
Slclv3Pro-11/SlwusCR-lc	4	7
Slclv3Pro-11/SlwusCR-lc	3	7
Slclv3Pro-11/SlwusCR-lc	5	7
Slclv3Pro-11/SlwusCR-lc	4	7
Slclv3Pro-11/SlwusCR-lc	3	7
Slclv3Pro-11/SlwusCR-lc	5	7
Slclv3Pro-11/SlwusCR-lc	4	7
Slclv3Pro-11/SlwusCR-lc	4	7
Slclv3Pro-11/SlwusCR-lc	4	8
Slclv3Pro-11/SlwusCR-lc	6	8
Slclv3Pro-11/SlwusCR-lc	3	8
Slclv3Pro-11/SlwusCR-lc	4	8
Slclv3Pro-11/SlwusCR-lc	4	8
Slclv3Pro-11/SlwusCR-lc	3	8
Slclv3Pro-11/SlwusCR-lc	4	8
Slclv3Pro-11/SlwusCR-lc	6	8
Slclv3Pro-11/SlwusCR-lc	7	8
Slclv3Pro-11/SlwusCR-lc	5	8
Slclv3Pro-11/SlwusCR-lc	4	9
Slclv3Pro-11/SlwusCR-lc	4	9
Slclv3Pro-11/SlwusCR-lc	5	9
Slclv3Pro-11/SlwusCR-lc	5	9
Slclv3Pro-11/SlwusCR-lc	4	9
Slclv3Pro-11/SlwusCR-lc	3	9
Slclv3Pro-11/SlwusCR-lc	4	9
Slclv3Pro-11/SlwusCR-lc	4	9
Slclv3Pro-11/SlwusCR-lc	6	9
Slclv3Pro-11/SlwusCR-lc	4	9
Slclv3Pro-11/SlwusCR-lc	3	10
Slclv3Pro-11/SlwusCR-lc	4	10
Slclv3Pro-11/SlwusCR-lc	5	10
Slclv3Pro-11/SlwusCR-lc	4	10
Slclv3Pro-11/SlwusCR-lc	3	10
Slclv3Pro-11/SlwusCR-lc	4	10
Slclv3Pro-11/SlwusCR-lc	4	10
Slclv3Pro-11/SlwusCR-lc	4	10
Slclv3Pro-11/SlwusCR-lc	7	10
Slclv3Pro-11/SlwusCR-lc	5	10
Slclv3Pro-11/SlwusCR-lc	4	11
Slclv3Pro-11/SlwusCR-lc	6	11
Slclv3Pro-11/SlwusCR-lc	7	11
Slclv3Pro-11/SlwusCR-lc	6	11
Slclv3Pro-11/SlwusCR-lc	8	11
Slclv3Pro-11/SlwusCR-lc	4	11
Slclv3Pro-11/SlwusCR-lc	5	11
Slclv3Pro-11/SlwusCR-lc	3	11
Slclv3Pro-11/SlwusCR-lc	4	11
Slclv3Pro-11/SlwusCR-lc	4	11
Slclv3Pro-11/SlwusCR-lc	6	12
Slclv3Pro-11/SlwusCR-lc	3	12
Slclv3Pro-11/SlwusCR-lc	4	12
Slclv3Pro-11/SlwusCR-lc	4	12
Slclv3Pro-11/SlwusCR-lc	4	12
Slclv3Pro-11/SlwusCR-lc	6	12
Slclv3Pro-11/SlwusCR-lc	3	12
Slclv3Pro-11/SlwusCR-lc	5	12
Slclv3Pro-11/SlwusCR-lc	4	12
Slclv3Pro-11/SlwusCR-lc	4	12
Slclv3Pro-11/SlwusCR-lc	4	13
Slclv3Pro-11/SlwusCR-lc	4	13
Slclv3Pro-11/SlwusCR-lc	3	13
Slclv3Pro-11/SlwusCR-lc	4	13
Slclv3Pro-11/SlwusCR-lc	4	13
Slclv3Pro-11/SlwusCR-lc	5	13
Slclv3Pro-11/SlwusCR-lc	5	13
Slclv3Pro-11/SlwusCR-lc	7	13
Slclv3Pro-11/SlwusCR-lc	7	13
Slclv3Pro-11/SlwusCR-lc	4	13
Slclv3Pro-11/SlwusCR-lc	5	14
Slclv3Pro-11/SlwusCR-lc	4	14
Slclv3Pro-11/SlwusCR-lc	3	14
Slclv3Pro-11/SlwusCR-lc	3	14
Slclv3Pro-11/SlwusCR-lc	4	14
Slclv3Pro-11/SlwusCR-lc	5	14
Slclv3Pro-11/SlwusCR-lc	3	14
Slclv3Pro-11/SlwusCR-lc	4	14
Slclv3Pro-11/SlwusCR-lc	4	14
Slclv3Pro-11/SlwusCR-lc	3	14
Slclv3Pro-11/SlwusCR-lc	5	15
Slclv3Pro-11/SlwusCR-lc	5	15
Slclv3Pro-11/SlwusCR-lc	3	15
Slclv3Pro-11/SlwusCR-lc	7	15
Slclv3Pro-11/SlwusCR-lc	5	15
Slclv3Pro-11/SlwusCR-lc	7	15
Slclv3Pro-11/SlwusCR-lc	3	15
Slclv3Pro-11/SlwusCR-lc	3	15
Slclv3Pro-11/SlwusCR-lc	4	15
Slclv3Pro-11/SlwusCR-lc	4	15
Slclv3Pro-11/SlwusCR-lc	4	16
Slclv3Pro-11/SlwusCR-lc	5	16
Slclv3Pro-11/SlwusCR-lc	5	16
Slclv3Pro-11/SlwusCR-lc	4	16
Slclv3Pro-11/SlwusCR-lc	3	16
Slclv3Pro-11/SlwusCR-lc	4	16
Slclv3Pro-11/SlwusCR-lc	5	16
Slclv3Pro-11/SlwusCR-lc	5	16
Slclv3Pro-11/SlwusCR-lc	4	16
Slclv3Pro-11/SlwusCR-lc	4	16
Slclv3Pro-11/SlwusCR-lc	4	17
Slclv3Pro-11/SlwusCR-lc	5	17
Slclv3Pro-11/SlwusCR-lc	8	17
Slclv3Pro-11/SlwusCR-lc	4	17
Slclv3Pro-11/SlwusCR-lc	4	17
Slclv3Pro-11/SlwusCR-lc	4	17
Slclv3Pro-11/SlwusCR-lc	5	17
Slclv3Pro-11/SlwusCR-lc	5	17
Slclv3Pro-11/SlwusCR-lc	6	17
Slclv3Pro-11/SlwusCR-lc	7	17
Slclv3Pro-11/SlwusCR-lc	4	18
Slclv3Pro-11/SlwusCR-lc	5	18
Slclv3Pro-11/SlwusCR-lc	5	18
Slclv3Pro-11/SlwusCR-lc	4	18
Slclv3Pro-11/SlwusCR-lc	5	18
Slclv3Pro-11/SlwusCR-lc	5	18
Slclv3Pro-11/SlwusCR-lc	5	18
Slclv3Pro-11/SlwusCR-lc	4	18
Slclv3Pro-11/SlwusCR-lc	5	18
Slclv3Pro-11/SlwusCR-lc	4	18
Slclv3Pro-11/SlwusCR-lc	5	19
Slclv3Pro-11/SlwusCR-lc	5	19
Slclv3Pro-11/SlwusCR-lc	5	19
Slclv3Pro-11/SlwusCR-lc	6	19
Slclv3Pro-11/SlwusCR-lc	5	19
Slclv3Pro-11/SlwusCR-lc	4	19
Slclv3Pro-11/SlwusCR-lc	3	19
Slclv3Pro-11/SlwusCR-lc	6	19
Slclv3Pro-11/SlwusCR-lc	3	19
Slclv3Pro-11/SlwusCR-lc	4	19
Slclv3Pro-11/SlwusCR-lc	5	20
Slclv3Pro-11/SlwusCR-lc	4	20
Slclv3Pro-11/SlwusCR-lc	8	20
Slclv3Pro-11/SlwusCR-lc	6	20
Slclv3Pro-11/SlwusCR-lc	4	20
Slclv3Pro-11/SlwusCR-lc	7	20
Slclv3Pro-11/SlwusCR-lc	4	20
[truncated: 3,287 more rows]

## Sheet: Slclv3Pro Slcle9 Rep. 1
Table S3. Locule number counts raw data from all seasons and qRT results.
Source Data 3. Locule number counts of WT, Slcle9, Slclv3Pro single mutants, and Slclv3Pro Slcle9 double mutants from Spring 2021 field season in Florida related to Fig. 2A, 2C, fig. S1A, and fig. S2B.
Genotype	Locule Number	Plant Number
WT	3	1
WT	3	1
WT	3	1
WT	3	1
WT	3	1
WT	3	1
WT	3	1
WT	3	1
WT	3	1
WT	2	1
WT	2	2
WT	3	2
WT	3	2
WT	3	2
WT	3	2
WT	2	2
WT	2	2
WT	3	2
WT	3	2
WT	4	2
WT	3	3
WT	3	3
WT	3	3
WT	3	3
WT	3	3
WT	2	3
WT	3	3
WT	4	3
WT	3	3
WT	3	3
WT	2	4
WT	3	4
WT	3	4
WT	3	4
WT	3	4
WT	3	4
WT	3	4
WT	2	4
WT	3	4
WT	3	4
WT	3	5
WT	3	5
WT	3	5
WT	3	5
WT	3	5
WT	3	5
WT	4	5
WT	4	5
WT	3	5
WT	3	5
WT	3	6
WT	4	6
WT	3	6
WT	3	6
WT	4	6
WT	4	6
WT	3	6
WT	2	6
WT	3	6
WT	3	6
WT	3	7
WT	3	7
WT	3	7
WT	2	7
WT	3	7
WT	3	7
WT	3	7
WT	3	7
WT	3	7
WT	3	7
WT	2	8
WT	2	8
WT	2	8
WT	2	8
WT	3	8
WT	2	8
WT	3	8
WT	3	8
WT	3	8
WT	3	8
WT	3	9
WT	3	9
WT	3	9
WT	3	9
WT	3	9
WT	3	9
WT	3	9
WT	3	9
WT	3	9
WT	4	9
WT	3	10
WT	3	10
WT	3	10
WT	3	10
WT	3	10
WT	3	10
WT	2	10
WT	2	10
WT	2	10
WT	3	10
WT	3	11
WT	3	11
WT	3	11
WT	2	11
WT	3	11
WT	3	11
WT	3	11
WT	2	11
WT	3	11
WT	3	11
WT	4	12
WT	3	12
WT	4	12
WT	3	12
WT	3	12
WT	3	12
WT	3	12
WT	3	12
WT	3	12
WT	2	12
Slcle9	3	1
Slcle9	3	1
Slcle9	3	1
Slcle9	3	1
Slcle9	3	1
Slcle9	3	1
Slcle9	3	1
Slcle9	3	1
Slcle9	3	1
Slcle9	2	1
Slcle9	3	2
Slcle9	4	2
Slcle9	2	2
Slcle9	3	2
Slcle9	2	2
Slcle9	2	2
Slcle9	2	2
Slcle9	3	2
Slcle9	3	2
Slcle9	3	2
Slcle9	3	3
Slcle9	3	3
Slcle9	2	3
Slcle9	3	3
Slcle9	4	3
Slcle9	3	3
Slcle9	3	3
Slcle9	3	3
Slcle9	2	3
Slcle9	2	3
Slcle9	3	4
Slcle9	2	4
Slcle9	3	4
Slcle9	2	4
Slcle9	3	4
Slcle9	4	4
Slcle9	3	4
Slcle9	3	4
Slcle9	4	4
Slcle9	3	4
Slcle9	3	5
Slcle9	3	5
Slcle9	2	5
Slcle9	3	5
Slcle9	2	5
Slcle9	3	5
Slcle9	3	5
Slcle9	4	5
Slcle9	2	5
Slcle9	4	5
Slcle9	3	6
Slcle9	2	6
Slcle9	3	6
Slcle9	3	6
Slcle9	3	6
Slcle9	3	6
Slcle9	2	6
Slcle9	3	6
Slcle9	2	6
Slcle9	2	6
Slcle9	3	7
Slcle9	3	7
Slcle9	4	7
Slcle9	3	7
Slcle9	2	7
Slcle9	3	7
Slcle9	3	7
Slcle9	3	7
Slcle9	2	7
Slcle9	2	7
Slcle9	2	8
Slcle9	3	8
Slcle9	2	8
Slcle9	3	8
Slcle9	3	8
Slcle9	3	8
Slcle9	3	8
Slcle9	3	8
Slcle9	3	8
Slcle9	3	8
Slcle9	2	9
Slcle9	2	9
Slcle9	2	9
Slcle9	3	9
Slcle9	3	9
Slcle9	3	9
Slcle9	4	9
Slcle9	3	9
Slcle9	3	9
Slcle9	2	9
Slcle9	3	10
Slcle9	4	10
Slcle9	3	10
Slcle9	3	10
Slcle9	2	10
Slcle9	4	10
Slcle9	3	10
Slcle9	3	10
Slcle9	3	10
Slcle9	3	10
Slcle9	2	11
Slcle9	2	11
Slcle9	2	11
Slcle9	2	11
Slcle9	3	11
Slcle9	3	11
Slcle9	2	11
Slcle9	3	11
Slcle9	3	11
Slcle9	3	11
Slcle9	3	12
Slcle9	2	12
Slcle9	2	12
Slcle9	2	12
Slcle9	3	12
Slcle9	3	12
Slcle9	3	12
Slcle9	3	12
Slcle9	3	12
Slcle9	3	12
Slclv3Pro-1	3	1
Slclv3Pro-1	3	1
Slclv3Pro-1	3	1
Slclv3Pro-1	3	1
Slclv3Pro-1	3	1
Slclv3Pro-1	3	1
Slclv3Pro-1	3	1
Slclv3Pro-1	3	1
Slclv3Pro-1	3	1
Slclv3Pro-1	2	1
Slclv3Pro-1	3	2
Slclv3Pro-1	3	2
Slclv3Pro-1	3	2
Slclv3Pro-1	3	2
Slclv3Pro-1	3	2
Slclv3Pro-1	3	2
Slclv3Pro-1	2	2
Slclv3Pro-1	3	2
Slclv3Pro-1	3	2
Slclv3Pro-1	3	2
Slclv3Pro-1	4	3
Slclv3Pro-1	4	3
Slclv3Pro-1	3	3
Slclv3Pro-1	2	3
Slclv3Pro-1	2	3
Slclv3Pro-1	3	3
Slclv3Pro-1	3	3
Slclv3Pro-1	3	3
Slclv3Pro-1	4	3
Slclv3Pro-1	3	3
Slclv3Pro-1	3	4
Slclv3Pro-1	3	4
Slclv3Pro-1	3	4
Slclv3Pro-1	2	4
Slclv3Pro-1	3	5
Slclv3Pro-1	3	5
Slclv3Pro-1	3	5
Slclv3Pro-1	3	5
Slclv3Pro-1	4	5
Slclv3Pro-1	3	5
Slclv3Pro-1	4	5
Slclv3Pro-1	3	5
Slclv3Pro-1	3	5
Slclv3Pro-1	3	5
Slclv3Pro-1	3	6
Slclv3Pro-1	2	6
Slclv3Pro-1	2	6
Slclv3Pro-1	2	6
Slclv3Pro-1	3	6
Slclv3Pro-1	4	6
Slclv3Pro-1	2	6
Slclv3Pro-1	3	6
Slclv3Pro-1	3	6
Slclv3Pro-1	2	6
Slclv3Pro-1	3	7
Slclv3Pro-1	3	7
Slclv3Pro-1	3	7
Slclv3Pro-1	3	7
Slclv3Pro-1	3	7
Slclv3Pro-1	3	7
Slclv3Pro-1	3	7
Slclv3Pro-1	3	7
Slclv3Pro-1	3	7
Slclv3Pro-1	3	7
Slclv3Pro-1	3	8
Slclv3Pro-1	3	8
Slclv3Pro-1	3	8
Slclv3Pro-1	2	8
Slclv3Pro-1	4	8
Slclv3Pro-1	3	8
Slclv3Pro-1	3	8
Slclv3Pro-1	2	8
Slclv3Pro-1	3	8
Slclv3Pro-1	2	8
Slclv3Pro-1	3	9
Slclv3Pro-1	2	9
Slclv3Pro-1	3	9
Slclv3Pro-1	3	9
Slclv3Pro-1	3	9
Slclv3Pro-1	3	9
Slclv3Pro-1	2	9
Slclv3Pro-1	3	9
Slclv3Pro-1	3	9
Slclv3Pro-1	3	9
Slclv3Pro-1	3	10
Slclv3Pro-1	3	10
Slclv3Pro-1	3	10
Slclv3Pro-1	2	10
Slclv3Pro-1	3	10
Slclv3Pro-1	3	10
Slclv3Pro-1	3	10
Slclv3Pro-1	2	10
Slclv3Pro-1	2	10
Slclv3Pro-1	2	10
Slclv3Pro-1	3	11
Slclv3Pro-1	3	11
Slclv3Pro-1	3	11
Slclv3Pro-1	3	11
Slclv3Pro-1	3	11
Slclv3Pro-1	3	11
Slclv3Pro-1	3	11
Slclv3Pro-1	3	11
Slclv3Pro-1	3	11
Slclv3Pro-1	3	11
Slclv3Pro-1	3	12
Slclv3Pro-1	3	12
Slclv3Pro-1	3	12
Slclv3Pro-1	3	12
Slclv3Pro-1	4	12
Slclv3Pro-1	4	12
Slclv3Pro-1	2	12
Slclv3Pro-1	2	12
Slclv3Pro-1	3	12
Slclv3Pro-1	3	12
Slclv3Pro-1/Slcle9	3	1
Slclv3Pro-1/Slcle9	3	1
Slclv3Pro-1/Slcle9	2	1
Slclv3Pro-1/Slcle9	5	1
Slclv3Pro-1/Slcle9	3	1
Slclv3Pro-1/Slcle9	3	1
Slclv3Pro-1/Slcle9	3	1
Slclv3Pro-1/Slcle9	3	1
Slclv3Pro-1/Slcle9	3	1
Slclv3Pro-1/Slcle9	3	1
Slclv3Pro-1/Slcle9	2	2
Slclv3Pro-1/Slcle9	2	2
Slclv3Pro-1/Slcle9	3	2
Slclv3Pro-1/Slcle9	3	2
Slclv3Pro-1/Slcle9	3	2
Slclv3Pro-1/Slcle9	3	2
Slclv3Pro-1/Slcle9	3	2
Slclv3Pro-1/Slcle9	3	2
Slclv3Pro-1/Slcle9	4	2
Slclv3Pro-1/Slcle9	3	2
Slclv3Pro-1/Slcle9	3	3
Slclv3Pro-1/Slcle9	3	3
Slclv3Pro-1/Slcle9	2	3
Slclv3Pro-1/Slcle9	3	3
Slclv3Pro-1/Slcle9	3	3
Slclv3Pro-1/Slcle9	3	3
Slclv3Pro-1/Slcle9	3	3
Slclv3Pro-1/Slcle9	3	3
Slclv3Pro-1/Slcle9	3	3
Slclv3Pro-1/Slcle9	3	3
Slclv3Pro-1/Slcle9	3	4
Slclv3Pro-1/Slcle9	3	4
Slclv3Pro-1/Slcle9	3	4
Slclv3Pro-1/Slcle9	3	4
Slclv3Pro-1/Slcle9	2	4
Slclv3Pro-1/Slcle9	3	4
Slclv3Pro-1/Slcle9	3	4
Slclv3Pro-1/Slcle9	3	4
Slclv3Pro-1/Slcle9	3	4
Slclv3Pro-1/Slcle9	3	4
Slclv3Pro-1/Slcle9	3	5
Slclv3Pro-1/Slcle9	3	5
Slclv3Pro-1/Slcle9	3	5
Slclv3Pro-1/Slcle9	3	5
Slclv3Pro-1/Slcle9	3	5
Slclv3Pro-1/Slcle9	3	5
Slclv3Pro-1/Slcle9	3	5
Slclv3Pro-1/Slcle9	3	5
Slclv3Pro-1/Slcle9	3	5
Slclv3Pro-1/Slcle9	3	5
Slclv3Pro-1/Slcle9	3	6
Slclv3Pro-1/Slcle9	3	6
Slclv3Pro-1/Slcle9	3	6
Slclv3Pro-1/Slcle9	3	6
Slclv3Pro-1/Slcle9	3	6
Slclv3Pro-1/Slcle9	3	6
Slclv3Pro-1/Slcle9	3	6
Slclv3Pro-1/Slcle9	3	6
Slclv3Pro-1/Slcle9	4	6
Slclv3Pro-1/Slcle9	3	6
Slclv3Pro-1/Slcle9	3	7
Slclv3Pro-1/Slcle9	3	7
Slclv3Pro-1/Slcle9	3	7
Slclv3Pro-1/Slcle9	3	7
Slclv3Pro-1/Slcle9	3	7
Slclv3Pro-1/Slcle9	3	7
Slclv3Pro-1/Slcle9	3	7
Slclv3Pro-1/Slcle9	3	7
Slclv3Pro-1/Slcle9	2	7
Slclv3Pro-1/Slcle9	3	7
Slclv3Pro-1/Slcle9	3	8
Slclv3Pro-1/Slcle9	3	8
Slclv3Pro-1/Slcle9	3	8
Slclv3Pro-1/Slcle9	3	8
Slclv3Pro-1/Slcle9	3	8
Slclv3Pro-1/Slcle9	3	8
Slclv3Pro-1/Slcle9	3	8
Slclv3Pro-1/Slcle9	3	8
Slclv3Pro-1/Slcle9	3	8
Slclv3Pro-1/Slcle9	3	8
Slclv3Pro-1/Slcle9	4	9
Slclv3Pro-1/Slcle9	3	9
Slclv3Pro-1/Slcle9	3	9
Slclv3Pro-1/Slcle9	3	9
Slclv3Pro-1/Slcle9	3	9
Slclv3Pro-1/Slcle9	3	9
Slclv3Pro-1/Slcle9	3	9
Slclv3Pro-1/Slcle9	3	9
Slclv3Pro-1/Slcle9	3	9
Slclv3Pro-1/Slcle9	3	9
Slclv3Pro-1/Slcle9	3	10
Slclv3Pro-1/Slcle9	4	10
Slclv3Pro-1/Slcle9	3	10
Slclv3Pro-1/Slcle9	3	10
Slclv3Pro-1/Slcle9	3	10
Slclv3Pro-1/Slcle9	3	10
Slclv3Pro-1/Slcle9	3	10
Slclv3Pro-1/Slcle9	3	10
Slclv3Pro-1/Slcle9	3	10
Slclv3Pro-1/Slcle9	3	10
Slclv3Pro-1/Slcle9	3	11
Slclv3Pro-1/Slcle9	3	11
Slclv3Pro-1/Slcle9	3	11
Slclv3Pro-1/Slcle9	3	11
Slclv3Pro-1/Slcle9	3	11
Slclv3Pro-1/Slcle9	3	11
Slclv3Pro-1/Slcle9	3	11
Slclv3Pro-1/Slcle9	3	11
Slclv3Pro-1/Slcle9	3	11
Slclv3Pro-1/Slcle9	3	11
Slclv3Pro-1/Slcle9	4	12
Slclv3Pro-1/Slcle9	3	12
Slclv3Pro-1/Slcle9	3	12
Slclv3Pro-1/Slcle9	3	12
Slclv3Pro-1/Slcle9	3	12
Slclv3Pro-1/Slcle9	4	12
Slclv3Pro-1/Slcle9	3	12
Slclv3Pro-1/Slcle9	3	12
Slclv3Pro-1/Slcle9	3	12
Slclv3Pro-1/Slcle9	3	12
Slclv3Pro-1/Slcle9	3	13
Slclv3Pro-1/Slcle9	3	13
Slclv3Pro-1/Slcle9	3	13
Slclv3Pro-1/Slcle9	2	13
Slclv3Pro-1/Slcle9	3	13
Slclv3Pro-1/Slcle9	3	13
Slclv3Pro-1/Slcle9	3	13
Slclv3Pro-1/Slcle9	3	13
Slclv3Pro-1/Slcle9	3	13
Slclv3Pro-1/Slcle9	3	13
Slclv3Pro-1/Slcle9	3	14
Slclv3Pro-1/Slcle9	3	14
Slclv3Pro-1/Slcle9	2	14
Slclv3Pro-1/Slcle9	2	14
Slclv3Pro-1/Slcle9	3	14
Slclv3Pro-1/Slcle9	4	14
Slclv3Pro-1/Slcle9	3	14
Slclv3Pro-1/Slcle9	2	14
Slclv3Pro-1/Slcle9	3	14
Slclv3Pro-1/Slcle9	3	14
Slclv3Pro-1/Slcle9	3	15
Slclv3Pro-1/Slcle9	3	15
Slclv3Pro-1/Slcle9	3	15
Slclv3Pro-1/Slcle9	3	15
Slclv3Pro-1/Slcle9	3	15
Slclv3Pro-1/Slcle9	2	15
Slclv3Pro-1/Slcle9	3	15
Slclv3Pro-1/Slcle9	2	15
Slclv3Pro-1/Slcle9	3	15
Slclv3Pro-1/Slcle9	3	15
Slclv3Pro-1/Slcle9	3	16
Slclv3Pro-1/Slcle9	3	16
Slclv3Pro-1/Slcle9	3	16
Slclv3Pro-1/Slcle9	3	16
Slclv3Pro-1/Slcle9	3	16
Slclv3Pro-1/Slcle9	2	16
Slclv3Pro-1/Slcle9	3	16
Slclv3Pro-1/Slcle9	3	16
Slclv3Pro-1/Slcle9	3	16
Slclv3Pro-1/Slcle9	4	16
Slclv3Pro-2	3	1
Slclv3Pro-2	3	1
Slclv3Pro-2	3	1
Slclv3Pro-2	3	1
Slclv3Pro-2	2	1
Slclv3Pro-2	3	1
Slclv3Pro-2	4	1
Slclv3Pro-2	3	1
Slclv3Pro-2	3	1
Slclv3Pro-2	3	1
Slclv3Pro-2	3	2
Slclv3Pro-2	2	2
Slclv3Pro-2	3	2
Slclv3Pro-2	3	2
Slclv3Pro-2	2	2
Slclv3Pro-2	3	2
Slclv3Pro-2	3	2
Slclv3Pro-2	3	2
Slclv3Pro-2	3	2
Slclv3Pro-2	3	2
Slclv3Pro-2	3	3
Slclv3Pro-2	3	3
Slclv3Pro-2	4	3
Slclv3Pro-2	3	3
Slclv3Pro-2	3	3
Slclv3Pro-2	3	3
Slclv3Pro-2	5	3
Slclv3Pro-2	4	3
Slclv3Pro-2	4	3
Slclv3Pro-2	4	3
Slclv3Pro-2	3	4
Slclv3Pro-2	3	4
Slclv3Pro-2	3	4
Slclv3Pro-2	3	4
Slclv3Pro-2	3	4
Slclv3Pro-2	4	4
Slclv3Pro-2	3	4
Slclv3Pro-2	3	4
Slclv3Pro-2	2	4
Slclv3Pro-2	3	4
Slclv3Pro-2	3	5
Slclv3Pro-2	3	5
Slclv3Pro-2	3	5
Slclv3Pro-2	3	5
Slclv3Pro-2	3	5
Slclv3Pro-2	4	5
Slclv3Pro-2	3	5
Slclv3Pro-2	3	5
Slclv3Pro-2	3	5
Slclv3Pro-2	3	5
Slclv3Pro-2	4	6
Slclv3Pro-2	3	6
Slclv3Pro-2	3	6
Slclv3Pro-2	3	6
Slclv3Pro-2	3	6
Slclv3Pro-2	3	6
Slclv3Pro-2	3	6
Slclv3Pro-2	3	6
Slclv3Pro-2	3	6
Slclv3Pro-2	3	6
Slclv3Pro-2	3	7
Slclv3Pro-2	3	7
Slclv3Pro-2	3	7
Slclv3Pro-2	3	7
Slclv3Pro-2	2	7
Slclv3Pro-2	3	7
Slclv3Pro-2	3	7
Slclv3Pro-2	3	7
Slclv3Pro-2	3	7
Slclv3Pro-2	2	7
Slclv3Pro-2	3	8
Slclv3Pro-2	3	8
Slclv3Pro-2	3	8
Slclv3Pro-2	3	8
Slclv3Pro-2	3	8
Slclv3Pro-2	3	8
Slclv3Pro-2	3	8
Slclv3Pro-2	3	8
Slclv3Pro-2	3	8
Slclv3Pro-2	2	8
Slclv3Pro-2	3	9
Slclv3Pro-2	3	9
Slclv3Pro-2	3	9
Slclv3Pro-2	4	9
Slclv3Pro-2	3	9
Slclv3Pro-2	3	9
Slclv3Pro-2	3	9
Slclv3Pro-2	4	9
Slclv3Pro-2	4	9
Slclv3Pro-2	3	9
Slclv3Pro-2	3	10
Slclv3Pro-2	3	10
Slclv3Pro-2	3	10
Slclv3Pro-2	3	10
Slclv3Pro-2	3	10
Slclv3Pro-2	3	10
Slclv3Pro-2	4	10
Slclv3Pro-2	3	10
Slclv3Pro-2	3	10
Slclv3Pro-2	3	10
Slclv3Pro-2	3	11
Slclv3Pro-2	3	11
Slclv3Pro-2	3	11
Slclv3Pro-2	2	11
Slclv3Pro-2	3	11
Slclv3Pro-2	3	11
Slclv3Pro-2	3	11
Slclv3Pro-2	3	11
Slclv3Pro-2	3	11
Slclv3Pro-2	3	11
Slclv3Pro-2	3	12
Slclv3Pro-2	3	12
Slclv3Pro-2	3	12
Slclv3Pro-2	3	12
Slclv3Pro-2	4	12
Slclv3Pro-2	4	12
Slclv3Pro-2	4	12
Slclv3Pro-2	3	12
Slclv3Pro-2	3	12
Slclv3Pro-2	3	12
Slclv3Pro-2	4	13
Slclv3Pro-2	3	13
Slclv3Pro-2	3	13
Slclv3Pro-2	3	13
Slclv3Pro-2	3	13
Slclv3Pro-2	3	13
Slclv3Pro-2	3	13
Slclv3Pro-2	3	13
Slclv3Pro-2	3	13
Slclv3Pro-2	4	13
Slclv3Pro-2	2	14
Slclv3Pro-2	3	14
Slclv3Pro-2	3	14
Slclv3Pro-2	3	14
Slclv3Pro-2	3	14
Slclv3Pro-2	4	14
Slclv3Pro-2	3	14
Slclv3Pro-2	2	14
Slclv3Pro-2	3	14
Slclv3Pro-2	3	14
Slclv3Pro-2	3	15
Slclv3Pro-2	3	15
Slclv3Pro-2	3	15
Slclv3Pro-2	3	15
Slclv3Pro-2	3	15
Slclv3Pro-2	4	15
Slclv3Pro-2	3	15
Slclv3Pro-2	4	15
Slclv3Pro-2	3	15
Slclv3Pro-2	4	15
Slclv3Pro-2	2	16
Slclv3Pro-2	4	16
Slclv3Pro-2	2	16
Slclv3Pro-2	3	16
Slclv3Pro-2	3	16
Slclv3Pro-2	3	16
Slclv3Pro-2	3	16
Slclv3Pro-2	2	16
Slclv3Pro-2	3	16
Slclv3Pro-2	4	16
Slclv3Pro-2/Slcle9	3	1
Slclv3Pro-2/Slcle9	2	1
Slclv3Pro-2/Slcle9	3	1
Slclv3Pro-2/Slcle9	3	1
Slclv3Pro-2/Slcle9	3	1
Slclv3Pro-2/Slcle9	4	1
Slclv3Pro-2/Slcle9	3	1
Slclv3Pro-2/Slcle9	3	1
Slclv3Pro-2/Slcle9	3	1
Slclv3Pro-2/Slcle9	2	1
Slclv3Pro-2/Slcle9	3	2
Slclv3Pro-2/Slcle9	2	2
Slclv3Pro-2/Slcle9	3	2
Slclv3Pro-2/Slcle9	4	2
Slclv3Pro-2/Slcle9	4	2
Slclv3Pro-2/Slcle9	3	2
Slclv3Pro-2/Slcle9	3	2
Slclv3Pro-2/Slcle9	3	2
Slclv3Pro-2/Slcle9	3	2
Slclv3Pro-2/Slcle9	3	2
Slclv3Pro-2/Slcle9	3	3
Slclv3Pro-2/Slcle9	3	3
Slclv3Pro-2/Slcle9	3	3
Slclv3Pro-2/Slcle9	2	3
Slclv3Pro-2/Slcle9	3	3
Slclv3Pro-2/Slcle9	4	3
Slclv3Pro-2/Slcle9	3	3
Slclv3Pro-2/Slcle9	3	3
Slclv3Pro-2/Slcle9	4	3
Slclv3Pro-2/Slcle9	3	3
Slclv3Pro-2/Slcle9	3	4
Slclv3Pro-2/Slcle9	3	4
Slclv3Pro-2/Slcle9	3	4
Slclv3Pro-2/Slcle9	3	4
Slclv3Pro-2/Slcle9	3	4
Slclv3Pro-2/Slcle9	3	4
Slclv3Pro-2/Slcle9	3	4
Slclv3Pro-2/Slcle9	3	4
Slclv3Pro-2/Slcle9	3	4
Slclv3Pro-2/Slcle9	4	4
Slclv3Pro-2/Slcle9	2	5
Slclv3Pro-2/Slcle9	4	5
Slclv3Pro-2/Slcle9	3	5
Slclv3Pro-2/Slcle9	3	5
Slclv3Pro-2/Slcle9	3	5
Slclv3Pro-2/Slcle9	3	5
Slclv3Pro-2/Slcle9	3	5
Slclv3Pro-2/Slcle9	4	5
Slclv3Pro-2/Slcle9	3	5
Slclv3Pro-2/Slcle9	3	5
Slclv3Pro-2/Slcle9	3	6
Slclv3Pro-2/Slcle9	3	6
Slclv3Pro-2/Slcle9	3	6
Slclv3Pro-2/Slcle9	3	6
Slclv3Pro-2/Slcle9	3	6
Slclv3Pro-2/Slcle9	4	6
Slclv3Pro-2/Slcle9	4	6
Slclv3Pro-2/Slcle9	3	6
Slclv3Pro-2/Slcle9	3	6
Slclv3Pro-2/Slcle9	4	6
Slclv3Pro-2/Slcle9	3	7
Slclv3Pro-2/Slcle9	3	7
Slclv3Pro-2/Slcle9	4	7
Slclv3Pro-2/Slcle9	3	7
Slclv3Pro-2/Slcle9	3	7
Slclv3Pro-2/Slcle9	3	7
Slclv3Pro-2/Slcle9	3	7
Slclv3Pro-2/Slcle9	4	7
Slclv3Pro-2/Slcle9	3	7
Slclv3Pro-2/Slcle9	3	7
Slclv3Pro-2/Slcle9	4	8
Slclv3Pro-2/Slcle9	3	8
Slclv3Pro-2/Slcle9	3	8
Slclv3Pro-2/Slcle9	4	8
Slclv3Pro-2/Slcle9	2	8
Slclv3Pro-2/Slcle9	3	8
Slclv3Pro-2/Slcle9	2	8
Slclv3Pro-2/Slcle9	4	8
Slclv3Pro-2/Slcle9	3	8
Slclv3Pro-2/Slcle9	3	8
Slclv3Pro-2/Slcle9	3	9
Slclv3Pro-2/Slcle9	3	9
Slclv3Pro-2/Slcle9	3	9
Slclv3Pro-2/Slcle9	4	9
Slclv3Pro-2/Slcle9	3	9
Slclv3Pro-2/Slcle9	3	9
Slclv3Pro-2/Slcle9	3	9
Slclv3Pro-2/Slcle9	3	9
Slclv3Pro-2/Slcle9	4	9
Slclv3Pro-2/Slcle9	3	9
Slclv3Pro-2/Slcle9	3	9
Slclv3Pro-2/Slcle9	2	9
Slclv3Pro-2/Slcle9	3	10
Slclv3Pro-2/Slcle9	2	10
Slclv3Pro-2/Slcle9	3	10
Slclv3Pro-2/Slcle9	2	10
Slclv3Pro-2/Slcle9	3	10
Slclv3Pro-2/Slcle9	3	10
Slclv3Pro-2/Slcle9	3	10
Slclv3Pro-2/Slcle9	3	10
Slclv3Pro-2/Slcle9	3	10
Slclv3Pro-2/Slcle9	3	10
Slclv3Pro-2/Slcle9	3	10
Slclv3Pro-2/Slcle9	3	10
Slclv3Pro-2/Slcle9	3	11
Slclv3Pro-2/Slcle9	3	11
Slclv3Pro-2/Slcle9	3	11
Slclv3Pro-2/Slcle9	3	11
Slclv3Pro-2/Slcle9	3	11
Slclv3Pro-2/Slcle9	3	11
Slclv3Pro-2/Slcle9	3	11
Slclv3Pro-2/Slcle9	3	11
Slclv3Pro-2/Slcle9	3	11
Slclv3Pro-2/Slcle9	3	11
Slclv3Pro-2/Slcle9	2	11
Slclv3Pro-2/Slcle9	3	11
Slclv3Pro-2/Slcle9	3	12
Slclv3Pro-2/Slcle9	4	12
Slclv3Pro-2/Slcle9	3	12
Slclv3Pro-2/Slcle9	3	12
Slclv3Pro-2/Slcle9	3	12
Slclv3Pro-2/Slcle9	2	12
Slclv3Pro-2/Slcle9	3	12
Slclv3Pro-2/Slcle9	2	12
Slclv3Pro-2/Slcle9	3	12
Slclv3Pro-2/Slcle9	3	12
Slclv3Pro-2/Slcle9	3	12
Slclv3Pro-2/Slcle9	3	12
Slclv3Pro-2/Slcle9	3	13
Slclv3Pro-2/Slcle9	5	13
Slclv3Pro-2/Slcle9	3	13
Slclv3Pro-2/Slcle9	4	13
Slclv3Pro-2/Slcle9	3	13
Slclv3Pro-2/Slcle9	3	13
Slclv3Pro-2/Slcle9	3	13
Slclv3Pro-2/Slcle9	3	13
Slclv3Pro-2/Slcle9	3	13
Slclv3Pro-2/Slcle9	3	13
Slclv3Pro-2/Slcle9	2	13
Slclv3Pro-2/Slcle9	3	13
Slclv3Pro-2/Slcle9	3	14
Slclv3Pro-2/Slcle9	3	14
Slclv3Pro-2/Slcle9	3	14
Slclv3Pro-2/Slcle9	3	14
Slclv3Pro-2/Slcle9	4	14
Slclv3Pro-2/Slcle9	3	14
Slclv3Pro-2/Slcle9	3	14
Slclv3Pro-2/Slcle9	4	14
Slclv3Pro-2/Slcle9	3	14
Slclv3Pro-2/Slcle9	3	14
Slclv3Pro-2/Slcle9	2	14
Slclv3Pro-2/Slcle9	2	14
Slclv3Pro-2/Slcle9	3	15
Slclv3Pro-2/Slcle9	3	15
Slclv3Pro-2/Slcle9	3	15
Slclv3Pro-2/Slcle9	4	15
Slclv3Pro-2/Slcle9	4	15
Slclv3Pro-2/Slcle9	3	15
Slclv3Pro-2/Slcle9	3	15
Slclv3Pro-2/Slcle9	3	15
Slclv3Pro-2/Slcle9	3	15
Slclv3Pro-2/Slcle9	3	15
Slclv3Pro-2/Slcle9	3	15
Slclv3Pro-2/Slcle9	3	15
Slclv3Pro-3	8	1
Slclv3Pro-3	4	1
Slclv3Pro-3	3	1
Slclv3Pro-3	3	1
Slclv3Pro-3	2	1
Slclv3Pro-3	3	1
Slclv3Pro-3	3	1
Slclv3Pro-3	3	1
Slclv3Pro-3	3	1
Slclv3Pro-3	3	1
Slclv3Pro-3	3	2
Slclv3Pro-3	3	2
Slclv3Pro-3	3	2
Slclv3Pro-3	3	2
Slclv3Pro-3	3	2
Slclv3Pro-3	4	2
Slclv3Pro-3	3	2
Slclv3Pro-3	3	2
Slclv3Pro-3	4	2
Slclv3Pro-3	4	2
Slclv3Pro-3	3	3
Slclv3Pro-3	3	3
Slclv3Pro-3	4	3
Slclv3Pro-3	3	3
Slclv3Pro-3	3	3
Slclv3Pro-3	3	3
Slclv3Pro-3	3	3
Slclv3Pro-3	3	3
Slclv3Pro-3	4	3
Slclv3Pro-3	3	3
Slclv3Pro-3	3	4
Slclv3Pro-3	3	4
Slclv3Pro-3	3	4
Slclv3Pro-3	2	4
Slclv3Pro-3	3	4
Slclv3Pro-3	3	4
Slclv3Pro-3	2	4
Slclv3Pro-3	3	4
Slclv3Pro-3	3	4
Slclv3Pro-3	3	4
Slclv3Pro-3	4	5
Slclv3Pro-3	2	5
Slclv3Pro-3	3	5
Slclv3Pro-3	2	5
Slclv3Pro-3	4	5
Slclv3Pro-3	3	5
Slclv3Pro-3	3	5
Slclv3Pro-3	4	5
Slclv3Pro-3	3	5
Slclv3Pro-3	3	5
Slclv3Pro-3	3	6
Slclv3Pro-3	3	6
Slclv3Pro-3	3	6
Slclv3Pro-3	3	6
Slclv3Pro-3	3	6
Slclv3Pro-3	2	6
Slclv3Pro-3	3	6
Slclv3Pro-3	3	6
Slclv3Pro-3	3	6
Slclv3Pro-3	3	6
Slclv3Pro-3	4	7
Slclv3Pro-3	3	7
Slclv3Pro-3	3	7
Slclv3Pro-3	3	7
Slclv3Pro-3	3	7
Slclv3Pro-3	4	7
Slclv3Pro-3	4	7
Slclv3Pro-3	3	7
Slclv3Pro-3	3	7
Slclv3Pro-3	3	7
Slclv3Pro-3	3	8
Slclv3Pro-3	3	8
Slclv3Pro-3	4	8
Slclv3Pro-3	3	8
Slclv3Pro-3	3	8
Slclv3Pro-3	3	8
Slclv3Pro-3	3	8
Slclv3Pro-3	2	8
Slclv3Pro-3	3	8
Slclv3Pro-3	3	8
Slclv3Pro-3	3	9
Slclv3Pro-3	3	9
Slclv3Pro-3	3	9
Slclv3Pro-3	4	9
Slclv3Pro-3	3	9
Slclv3Pro-3	3	9
Slclv3Pro-3	3	9
Slclv3Pro-3	3	9
Slclv3Pro-3	4	9
Slclv3Pro-3	3	9
Slclv3Pro-3	3	10
Slclv3Pro-3	4	10
Slclv3Pro-3	4	10
Slclv3Pro-3	3	10
Slclv3Pro-3	4	10
Slclv3Pro-3	3	10
Slclv3Pro-3	4	10
Slclv3Pro-3	4	10
Slclv3Pro-3	4	10
Slclv3Pro-3	3	10
Slclv3Pro-3	3	11
Slclv3Pro-3	4	11
Slclv3Pro-3	3	11
Slclv3Pro-3	3	11
Slclv3Pro-3	3	11
Slclv3Pro-3	3	11
Slclv3Pro-3	3	11
Slclv3Pro-3	3	11
Slclv3Pro-3	3	11
Slclv3Pro-3	3	11
Slclv3Pro-3	2	12
Slclv3Pro-3	4	12
Slclv3Pro-3	3	12
Slclv3Pro-3	3	12
Slclv3Pro-3	3	12
Slclv3Pro-3	3	12
Slclv3Pro-3	2	12
Slclv3Pro-3	5	12
Slclv3Pro-3	3	12
Slclv3Pro-3	3	12
Slclv3Pro-3	3	13
Slclv3Pro-3	3	13
Slclv3Pro-3	3	13
Slclv3Pro-3	3	13
Slclv3Pro-3	3	13
Slclv3Pro-3	3	13
Slclv3Pro-3	3	13
Slclv3Pro-3	3	13
Slclv3Pro-3	3	13
Slclv3Pro-3	3	13
Slclv3Pro-3	3	14
Slclv3Pro-3	3	14
Slclv3Pro-3	3	14
Slclv3Pro-3	2	14
Slclv3Pro-3	3	14
Slclv3Pro-3	3	14
Slclv3Pro-3	3	14
Slclv3Pro-3	3	14
Slclv3Pro-3	3	14
Slclv3Pro-3	3	14
Slclv3Pro-3	3	15
Slclv3Pro-3	3	15
Slclv3Pro-3	4	15
Slclv3Pro-3	3	15
Slclv3Pro-3	2	15
Slclv3Pro-3	4	15
Slclv3Pro-3	4	15
Slclv3Pro-3	3	15
Slclv3Pro-3	3	15
Slclv3Pro-3	3	15
Slclv3Pro-3	3	16
Slclv3Pro-3	4	16
Slclv3Pro-3	3	16
Slclv3Pro-3	3	16
Slclv3Pro-3	4	16
Slclv3Pro-3	3	16
Slclv3Pro-3	3	16
Slclv3Pro-3	3	16
Slclv3Pro-3	3	16
Slclv3Pro-3	3	16
Slclv3Pro-3/Slcle9	3	1
Slclv3Pro-3/Slcle9	3	1
Slclv3Pro-3/Slcle9	3	1
Slclv3Pro-3/Slcle9	2	1
Slclv3Pro-3/Slcle9	3	1
Slclv3Pro-3/Slcle9	3	1
Slclv3Pro-3/Slcle9	3	1
Slclv3Pro-3/Slcle9	3	1
Slclv3Pro-3/Slcle9	2	1
Slclv3Pro-3/Slcle9	4	1
Slclv3Pro-3/Slcle9	3	2
Slclv3Pro-3/Slcle9	3	2
Slclv3Pro-3/Slcle9	3	2
Slclv3Pro-3/Slcle9	3	2
Slclv3Pro-3/Slcle9	3	2
Slclv3Pro-3/Slcle9	3	2
Slclv3Pro-3/Slcle9	3	2
Slclv3Pro-3/Slcle9	4	2
Slclv3Pro-3/Slcle9	4	2
Slclv3Pro-3/Slcle9	3	2
Slclv3Pro-3/Slcle9	2	3
Slclv3Pro-3/Slcle9	3	3
Slclv3Pro-3/Slcle9	3	3
Slclv3Pro-3/Slcle9	2	3
Slclv3Pro-3/Slcle9	3	3
Slclv3Pro-3/Slcle9	2	3
Slclv3Pro-3/Slcle9	3	3
Slclv3Pro-3/Slcle9	2	3
Slclv3Pro-3/Slcle9	3	3
Slclv3Pro-3/Slcle9	4	3
Slclv3Pro-3/Slcle9	3	4
Slclv3Pro-3/Slcle9	3	4
Slclv3Pro-3/Slcle9	3	4
Slclv3Pro-3/Slcle9	3	4
Slclv3Pro-3/Slcle9	3	4
Slclv3Pro-3/Slcle9	4	4
Slclv3Pro-3/Slcle9	3	4
Slclv3Pro-3/Slcle9	2	4
Slclv3Pro-3/Slcle9	2	4
Slclv3Pro-3/Slcle9	3	4
Slclv3Pro-3/Slcle9	3	5
Slclv3Pro-3/Slcle9	3	5
Slclv3Pro-3/Slcle9	2	5
Slclv3Pro-3/Slcle9	3	5
Slclv3Pro-3/Slcle9	3	5
Slclv3Pro-3/Slcle9	3	5
Slclv3Pro-3/Slcle9	3	5
Slclv3Pro-3/Slcle9	3	5
Slclv3Pro-3/Slcle9	4	5
Slclv3Pro-3/Slcle9	3	5
Slclv3Pro-3/Slcle9	4	6
Slclv3Pro-3/Slcle9	3	6
Slclv3Pro-3/Slcle9	3	6
Slclv3Pro-3/Slcle9	3	6
Slclv3Pro-3/Slcle9	3	6
Slclv3Pro-3/Slcle9	4	6
Slclv3Pro-3/Slcle9	2	6
Slclv3Pro-3/Slcle9	3	6
Slclv3Pro-3/Slcle9	3	6
Slclv3Pro-3/Slcle9	4	6
Slclv3Pro-3/Slcle9	3	7
Slclv3Pro-3/Slcle9	3	7
Slclv3Pro-3/Slcle9	3	7
Slclv3Pro-3/Slcle9	3	7
Slclv3Pro-3/Slcle9	5	7
Slclv3Pro-3/Slcle9	3	7
Slclv3Pro-3/Slcle9	3	7
Slclv3Pro-3/Slcle9	3	7
Slclv3Pro-3/Slcle9	3	7
Slclv3Pro-3/Slcle9	3	7
Slclv3Pro-3/Slcle9	2	8
Slclv3Pro-3/Slcle9	4	8
Slclv3Pro-3/Slcle9	3	8
Slclv3Pro-3/Slcle9	2	8
Slclv3Pro-3/Slcle9	2	8
Slclv3Pro-3/Slcle9	3	8
Slclv3Pro-3/Slcle9	3	8
Slclv3Pro-3/Slcle9	3	8
Slclv3Pro-3/Slcle9	2	8
Slclv3Pro-3/Slcle9	3	8
Slclv3Pro-3/Slcle9	3	9
Slclv3Pro-3/Slcle9	3	9
Slclv3Pro-3/Slcle9	3	9
Slclv3Pro-3/Slcle9	4	9
Slclv3Pro-3/Slcle9	4	9
Slclv3Pro-3/Slcle9	3	9
Slclv3Pro-3/Slcle9	3	9
Slclv3Pro-3/Slcle9	2	9
Slclv3Pro-3/Slcle9	3	9
Slclv3Pro-3/Slcle9	4	9
Slclv3Pro-3/Slcle9	4	10
Slclv3Pro-3/Slcle9	3	10
Slclv3Pro-3/Slcle9	3	10
Slclv3Pro-3/Slcle9	3	10
Slclv3Pro-3/Slcle9	4	10
Slclv3Pro-3/Slcle9	3	10
Slclv3Pro-3/Slcle9	5	10
Slclv3Pro-3/Slcle9	3	10
Slclv3Pro-3/Slcle9	4	10
Slclv3Pro-3/Slcle9	3	10
Slclv3Pro-3/Slcle9	3	11
Slclv3Pro-3/Slcle9	3	11
Slclv3Pro-3/Slcle9	4	11
Slclv3Pro-3/Slcle9	3	11
Slclv3Pro-3/Slcle9	5	11
Slclv3Pro-3/Slcle9	3	11
Slclv3Pro-3/Slcle9	3	11
Slclv3Pro-3/Slcle9	3	11
Slclv3Pro-3/Slcle9	4	11
Slclv3Pro-3/Slcle9	3	11
Slclv3Pro-3/Slcle9	3	12
Slclv3Pro-3/Slcle9	4	12
Slclv3Pro-3/Slcle9	3	12
Slclv3Pro-3/Slcle9	4	12
Slclv3Pro-3/Slcle9	3	12
Slclv3Pro-3/Slcle9	3	12
Slclv3Pro-3/Slcle9	3	12
Slclv3Pro-3/Slcle9	3	12
Slclv3Pro-3/Slcle9	3	12
Slclv3Pro-3/Slcle9	3	12
Slclv3Pro-3/Slcle9	3	13
Slclv3Pro-3/Slcle9	3	13
Slclv3Pro-3/Slcle9	4	13
Slclv3Pro-3/Slcle9	3	13
Slclv3Pro-3/Slcle9	3	13
Slclv3Pro-3/Slcle9	3	13
Slclv3Pro-3/Slcle9	3	13
Slclv3Pro-3/Slcle9	3	13
Slclv3Pro-3/Slcle9	3	13
Slclv3Pro-3/Slcle9	3	13
Slclv3Pro-3/Slcle9	3	14
Slclv3Pro-3/Slcle9	3	14
Slclv3Pro-3/Slcle9	3	14
Slclv3Pro-3/Slcle9	3	14
Slclv3Pro-3/Slcle9	3	14
Slclv3Pro-3/Slcle9	3	14
Slclv3Pro-3/Slcle9	3	14
Slclv3Pro-3/Slcle9	3	14
Slclv3Pro-3/Slcle9	4	14
Slclv3Pro-3/Slcle9	4	14
Slclv3Pro-3/Slcle9	3	15
Slclv3Pro-3/Slcle9	2	15
Slclv3Pro-3/Slcle9	3	15
Slclv3Pro-3/Slcle9	3	15
Slclv3Pro-3/Slcle9	3	15
Slclv3Pro-3/Slcle9	3	15
Slclv3Pro-3/Slcle9	3	15
Slclv3Pro-3/Slcle9	3	15
Slclv3Pro-3/Slcle9	3	15
Slclv3Pro-3/Slcle9	3	15
Slclv3Pro-3/Slcle9	3	16
Slclv3Pro-3/Slcle9	3	16
Slclv3Pro-3/Slcle9	4	16
Slclv3Pro-3/Slcle9	3	16
Slclv3Pro-3/Slcle9	3	16
Slclv3Pro-3/Slcle9	3	16
Slclv3Pro-3/Slcle9	4	16
Slclv3Pro-3/Slcle9	4	16
Slclv3Pro-3/Slcle9	4	16
Slclv3Pro-3/Slcle9	3	16
Slclv3Pro-11	3	1
Slclv3Pro-11	4	1
Slclv3Pro-11	5	1
Slclv3Pro-11	4	1
Slclv3Pro-11	3	1
Slclv3Pro-11	4	1
Slclv3Pro-11	5	1
Slclv3Pro-11	4	1
Slclv3Pro-11	5	1
Slclv3Pro-11	4	1
Slclv3Pro-11	3	2
Slclv3Pro-11	6	2
Slclv3Pro-11	4	2
Slclv3Pro-11	4	2
Slclv3Pro-11	3	2
Slclv3Pro-11	4	2
Slclv3Pro-11	5	2
Slclv3Pro-11	3	2
Slclv3Pro-11	4	2
Slclv3Pro-11	3	2
Slclv3Pro-11	4	3
Slclv3Pro-11	5	3
Slclv3Pro-11	6	3
Slclv3Pro-11	5	3
Slclv3Pro-11	5	3
Slclv3Pro-11	5	3
Slclv3Pro-11	3	3
Slclv3Pro-11	3	3
Slclv3Pro-11	3	3
Slclv3Pro-11	4	3
Slclv3Pro-11	5	4
Slclv3Pro-11	5	4
Slclv3Pro-11	4	4
Slclv3Pro-11	5	4
Slclv3Pro-11	4	4
Slclv3Pro-11	3	4
Slclv3Pro-11	4	4
Slclv3Pro-11	4	4
Slclv3Pro-11	4	4
Slclv3Pro-11	3	4
Slclv3Pro-11	4	5
Slclv3Pro-11	4	5
Slclv3Pro-11	4	5
Slclv3Pro-11	3	5
Slclv3Pro-11	5	5
Slclv3Pro-11	3	5
Slclv3Pro-11	4	5
Slclv3Pro-11	3	5
Slclv3Pro-11	4	5
Slclv3Pro-11	4	5
Slclv3Pro-11	3	6
Slclv3Pro-11	4	6
Slclv3Pro-11	4	6
Slclv3Pro-11	3	6
Slclv3Pro-11	6	6
Slclv3Pro-11	3	6
Slclv3Pro-11	3	6
Slclv3Pro-11	5	6
Slclv3Pro-11	5	6
Slclv3Pro-11	5	6
Slclv3Pro-11	3	7
Slclv3Pro-11	3	7
Slclv3Pro-11	5	7
Slclv3Pro-11	4	7
Slclv3Pro-11	3	7
Slclv3Pro-11	3	7
Slclv3Pro-11	7	7
Slclv3Pro-11	3	7
Slclv3Pro-11	3	7
Slclv3Pro-11	5	7
Slclv3Pro-11	4	8
Slclv3Pro-11	5	8
Slclv3Pro-11	4	8
Slclv3Pro-11	5	8
Slclv3Pro-11	4	8
Slclv3Pro-11	3	8
Slclv3Pro-11	4	8
Slclv3Pro-11	5	8
Slclv3Pro-11	4	8
Slclv3Pro-11	4	8
Slclv3Pro-11	5	9
Slclv3Pro-11	4	9
Slclv3Pro-11	5	9
Slclv3Pro-11	5	9
Slclv3Pro-11	4	9
Slclv3Pro-11	4	9
Slclv3Pro-11	5	9
Slclv3Pro-11	4	9
Slclv3Pro-11	3	9
Slclv3Pro-11	4	9
Slclv3Pro-11	5	10
Slclv3Pro-11	5	10
Slclv3Pro-11	3	10
Slclv3Pro-11	3	10
Slclv3Pro-11	3	10
Slclv3Pro-11	5	10
Slclv3Pro-11	5	10
Slclv3Pro-11	4	10
Slclv3Pro-11	4	10
Slclv3Pro-11	3	10
Slclv3Pro-11	6	11
Slclv3Pro-11	3	11
Slclv3Pro-11	6	11
Slclv3Pro-11	3	11
Slclv3Pro-11	3	11
Slclv3Pro-11	3	11
Slclv3Pro-11	4	11
Slclv3Pro-11	4	11
Slclv3Pro-11	4	11
Slclv3Pro-11	4	11
Slclv3Pro-11	3	12
Slclv3Pro-11	3	12
Slclv3Pro-11	6	12
Slclv3Pro-11	5	12
Slclv3Pro-11	4	12
Slclv3Pro-11	4	12
Slclv3Pro-11	4	12
Slclv3Pro-11	5	12
Slclv3Pro-11	5	12
Slclv3Pro-11	4	12
Slclv3Pro-11	3	13
Slclv3Pro-11	3	13
Slclv3Pro-11	3	13
Slclv3Pro-11	5	13
Slclv3Pro-11	4	13
Slclv3Pro-11	6	13
Slclv3Pro-11	3	13
Slclv3Pro-11	4	13
Slclv3Pro-11	3	13
Slclv3Pro-11	4	13
Slclv3Pro-11	5	14
Slclv3Pro-11	6	14
Slclv3Pro-11	6	14
Slclv3Pro-11	5	14
Slclv3Pro-11	5	14
Slclv3Pro-11	4	14
Slclv3Pro-11	5	14
Slclv3Pro-11	4	14
Slclv3Pro-11	5	14
Slclv3Pro-11	4	14
Slclv3Pro-11	3	15
Slclv3Pro-11	5	15
Slclv3Pro-11	3	15
Slclv3Pro-11	4	15
Slclv3Pro-11	4	15
Slclv3Pro-11	5	15
Slclv3Pro-11	5	15
Slclv3Pro-11	5	15
Slclv3Pro-11	4	15
Slclv3Pro-11	3	15
Slclv3Pro-11	3	16
Slclv3Pro-11	5	16
Slclv3Pro-11	5	16
Slclv3Pro-11	5	16
Slclv3Pro-11	4	16
Slclv3Pro-11	4	16
Slclv3Pro-11	4	16
Slclv3Pro-11	4	16
Slclv3Pro-11	4	16
Slclv3Pro-11	4	16
Slclv3Pro-11	4	17
Slclv3Pro-11	4	17
Slclv3Pro-11	3	17
Slclv3Pro-11	4	17
Slclv3Pro-11	4	17
Slclv3Pro-11	4	17
Slclv3Pro-11	4	17
Slclv3Pro-11	3	17
Slclv3Pro-11	4	17
Slclv3Pro-11	4	17
Slclv3Pro-11	4	18
Slclv3Pro-11	4	18
Slclv3Pro-11	4	18
Slclv3Pro-11	4	18
Slclv3Pro-11	4	18
Slclv3Pro-11	4	18
Slclv3Pro-11	4	18
Slclv3Pro-11	4	18
Slclv3Pro-11	5	18
Slclv3Pro-11	5	18
Slclv3Pro-11	3	19
Slclv3Pro-11	4	19
Slclv3Pro-11	4	19
Slclv3Pro-11	5	19
Slclv3Pro-11	5	19
Slclv3Pro-11	4	19
Slclv3Pro-11	4	19
Slclv3Pro-11	3	19
Slclv3Pro-11	4	19
Slclv3Pro-11	3	19
Slclv3Pro-11	3	20
Slclv3Pro-11	3	20
Slclv3Pro-11	4	20
Slclv3Pro-11	4	20
Slclv3Pro-11	4	20
Slclv3Pro-11	4	20
Slclv3Pro-11	5	20
Slclv3Pro-11	3	20
Slclv3Pro-11	3	20
Slclv3Pro-11	3	20
Slclv3Pro-11	4	21
Slclv3Pro-11	4	21
Slclv3Pro-11	4	21
Slclv3Pro-11	3	21
Slclv3Pro-11	4	21
Slclv3Pro-11	3	21
Slclv3Pro-11	4	21
Slclv3Pro-11	4	21
Slclv3Pro-11	4	21
Slclv3Pro-11	5	21
Slclv3Pro-11	4	22
Slclv3Pro-11	4	22
Slclv3Pro-11	4	22
Slclv3Pro-11	4	22
Slclv3Pro-11	4	22
Slclv3Pro-11	4	22
Slclv3Pro-11	3	22
Slclv3Pro-11	4	22
Slclv3Pro-11	3	22
Slclv3Pro-11	5	22
Slclv3Pro-11	4	23
Slclv3Pro-11	4	23
Slclv3Pro-11	5	23
Slclv3Pro-11	4	23
Slclv3Pro-11	4	23
Slclv3Pro-11	3	23
Slclv3Pro-11	4	23
Slclv3Pro-11	3	23
Slclv3Pro-11	4	23
Slclv3Pro-11	3	23
Slclv3Pro-11	3	24
Slclv3Pro-11	4	24
Slclv3Pro-11	4	24
Slclv3Pro-11	4	24
Slclv3Pro-11	4	24
Slclv3Pro-11	4	24
Slclv3Pro-11	4	24
Slclv3Pro-11	4	24
Slclv3Pro-11	4	24
Slclv3Pro-11	5	24
Slclv3Pro-11/Slcle9	3	1
Slclv3Pro-11/Slcle9	4	1
Slclv3Pro-11/Slcle9	3	1
Slclv3Pro-11/Slcle9	4	1
Slclv3Pro-11/Slcle9	3	1
Slclv3Pro-11/Slcle9	4	1
Slclv3Pro-11/Slcle9	4	1
Slclv3Pro-11/Slcle9	5	1
Slclv3Pro-11/Slcle9	4	1
Slclv3Pro-11/Slcle9	4	1
Slclv3Pro-11/Slcle9	3	2
Slclv3Pro-11/Slcle9	4	2
Slclv3Pro-11/Slcle9	3	2
Slclv3Pro-11/Slcle9	4	2
Slclv3Pro-11/Slcle9	4	2
Slclv3Pro-11/Slcle9	3	2
Slclv3Pro-11/Slcle9	4	2
Slclv3Pro-11/Slcle9	3	2
Slclv3Pro-11/Slcle9	4	2
Slclv3Pro-11/Slcle9	4	2
Slclv3Pro-11/Slcle9	5	3
Slclv3Pro-11/Slcle9	3	3
Slclv3Pro-11/Slcle9	3	3
Slclv3Pro-11/Slcle9	3	3
Slclv3Pro-11/Slcle9	3	3
Slclv3Pro-11/Slcle9	3	3
Slclv3Pro-11/Slcle9	4	3
Slclv3Pro-11/Slcle9	4	3
Slclv3Pro-11/Slcle9	4	3
Slclv3Pro-11/Slcle9	3	3
Slclv3Pro-11/Slcle9	4	4
Slclv3Pro-11/Slcle9	4	4
Slclv3Pro-11/Slcle9	4	4
Slclv3Pro-11/Slcle9	5	4
Slclv3Pro-11/Slcle9	3	4
Slclv3Pro-11/Slcle9	4	4
Slclv3Pro-11/Slcle9	3	4
Slclv3Pro-11/Slcle9	5	4
Slclv3Pro-11/Slcle9	4	4
Slclv3Pro-11/Slcle9	4	4
Slclv3Pro-11/Slcle9	6	5
Slclv3Pro-11/Slcle9	5	5
Slclv3Pro-11/Slcle9	4	5
Slclv3Pro-11/Slcle9	4	5
Slclv3Pro-11/Slcle9	5	5
Slclv3Pro-11/Slcle9	5	5
Slclv3Pro-11/Slcle9	4	5
Slclv3Pro-11/Slcle9	5	5
Slclv3Pro-11/Slcle9	4	5
Slclv3Pro-11/Slcle9	4	5
Slclv3Pro-11/Slcle9	2	6
Slclv3Pro-11/Slcle9	4	6
Slclv3Pro-11/Slcle9	3	6
Slclv3Pro-11/Slcle9	3	6
Slclv3Pro-11/Slcle9	4	6
Slclv3Pro-11/Slcle9	3	6
Slclv3Pro-11/Slcle9	3	6
Slclv3Pro-11/Slcle9	3	6
Slclv3Pro-11/Slcle9	4	6
Slclv3Pro-11/Slcle9	4	6
Slclv3Pro-11/Slcle9	4	7
Slclv3Pro-11/Slcle9	3	7
Slclv3Pro-11/Slcle9	3	7
Slclv3Pro-11/Slcle9	4	7
Slclv3Pro-11/Slcle9	3	7
Slclv3Pro-11/Slcle9	2	7
Slclv3Pro-11/Slcle9	3	7
Slclv3Pro-11/Slcle9	3	7
Slclv3Pro-11/Slcle9	5	7
Slclv3Pro-11/Slcle9	4	7
Slclv3Pro-11/Slcle9	5	8
Slclv3Pro-11/Slcle9	5	8
Slclv3Pro-11/Slcle9	4	8
Slclv3Pro-11/Slcle9	3	8
Slclv3Pro-11/Slcle9	4	8
Slclv3Pro-11/Slcle9	3	8
Slclv3Pro-11/Slcle9	4	8
Slclv3Pro-11/Slcle9	3	8
Slclv3Pro-11/Slcle9	4	8
Slclv3Pro-11/Slcle9	4	8
Slclv3Pro-11/Slcle9	5	9
Slclv3Pro-11/Slcle9	3	9
Slclv3Pro-11/Slcle9	5	9
Slclv3Pro-11/Slcle9	4	9
Slclv3Pro-11/Slcle9	3	9
Slclv3Pro-11/Slcle9	4	9
Slclv3Pro-11/Slcle9	4	9
Slclv3Pro-11/Slcle9	4	9
Slclv3Pro-11/Slcle9	4	9
Slclv3Pro-11/Slcle9	3	9
Slclv3Pro-11/Slcle9	3	10
Slclv3Pro-11/Slcle9	4	10
Slclv3Pro-11/Slcle9	3	10
Slclv3Pro-11/Slcle9	4	10
Slclv3Pro-11/Slcle9	3	10
Slclv3Pro-11/Slcle9	3	10
Slclv3Pro-11/Slcle9	4	10
Slclv3Pro-11/Slcle9	4	10
Slclv3Pro-11/Slcle9	4	10
Slclv3Pro-11/Slcle9	5	10
Slclv3Pro-11/Slcle9	4	11
Slclv3Pro-11/Slcle9	6	11
Slclv3Pro-11/Slcle9	4	11
Slclv3Pro-11/Slcle9	4	11
Slclv3Pro-11/Slcle9	4	11
Slclv3Pro-11/Slcle9	3	11
Slclv3Pro-11/Slcle9	4	11
Slclv3Pro-11/Slcle9	3	11
Slclv3Pro-11/Slcle9	4	11
Slclv3Pro-11/Slcle9	3	11
Slclv3Pro-11/Slcle9	5	12
Slclv3Pro-11/Slcle9	4	12
Slclv3Pro-11/Slcle9	3	12
Slclv3Pro-11/Slcle9	4	12
Slclv3Pro-11/Slcle9	5	12
Slclv3Pro-11/Slcle9	4	12
Slclv3Pro-11/Slcle9	4	12
Slclv3Pro-11/Slcle9	4	12
Slclv3Pro-11/Slcle9	5	12
Slclv3Pro-11/Slcle9	4	12
Slclv3Pro-11/Slcle9	4	13
Slclv3Pro-11/Slcle9	4	13
Slclv3Pro-11/Slcle9	3	13
Slclv3Pro-11/Slcle9	4	13
Slclv3Pro-11/Slcle9	5	13
Slclv3Pro-11/Slcle9	4	13
Slclv3Pro-11/Slcle9	5	13
Slclv3Pro-11/Slcle9	4	13
Slclv3Pro-11/Slcle9	4	13
Slclv3Pro-11/Slcle9	4	13
Slclv3Pro-11/Slcle9	4	14
Slclv3Pro-11/Slcle9	3	14
Slclv3Pro-11/Slcle9	3	14
Slclv3Pro-11/Slcle9	4	14
Slclv3Pro-11/Slcle9	4	14
Slclv3Pro-11/Slcle9	3	14
Slclv3Pro-11/Slcle9	4	14
Slclv3Pro-11/Slcle9	3	14
Slclv3Pro-11/Slcle9	4	14
Slclv3Pro-11/Slcle9	6	14
Slclv3Pro-11/Slcle9	3	15
Slclv3Pro-11/Slcle9	6	15
Slclv3Pro-11/Slcle9	5	15
Slclv3Pro-11/Slcle9	4	15
Slclv3Pro-11/Slcle9	4	15
Slclv3Pro-11/Slcle9	4	15
Slclv3Pro-11/Slcle9	4	15
Slclv3Pro-11/Slcle9	4	15
Slclv3Pro-11/Slcle9	4	15
Slclv3Pro-11/Slcle9	3	15
Slclv3Pro-11/Slcle9	4	16
Slclv3Pro-11/Slcle9	3	16
Slclv3Pro-11/Slcle9	4	16
Slclv3Pro-11/Slcle9	3	16
Slclv3Pro-11/Slcle9	4	16
Slclv3Pro-11/Slcle9	3	16
Slclv3Pro-11/Slcle9	4	16
Slclv3Pro-11/Slcle9	3	16
Slclv3Pro-11/Slcle9	4	16
Slclv3Pro-11/Slcle9	3	16
Slclv3Pro-11/Slcle9	3	17
Slclv3Pro-11/Slcle9	3	17
Slclv3Pro-11/Slcle9	5	17
Slclv3Pro-11/Slcle9	5	17
Slclv3Pro-11/Slcle9	4	17
Slclv3Pro-11/Slcle9	3	17
Slclv3Pro-11/Slcle9	4	17
Slclv3Pro-11/Slcle9	4	17
Slclv3Pro-11/Slcle9	4	17
Slclv3Pro-11/Slcle9	4	17
Slclv3Pro-11/Slcle9	4	18
Slclv3Pro-11/Slcle9	3	18
Slclv3Pro-11/Slcle9	4	18
Slclv3Pro-11/Slcle9	3	18
Slclv3Pro-11/Slcle9	3	18
Slclv3Pro-11/Slcle9	4	18
Slclv3Pro-11/Slcle9	3	18
Slclv3Pro-11/Slcle9	4	18
Slclv3Pro-11/Slcle9	3	18
Slclv3Pro-11/Slcle9	3	18
Slclv3Pro-11/Slcle9	3	19
Slclv3Pro-11/Slcle9	4	19
Slclv3Pro-11/Slcle9	4	19
Slclv3Pro-11/Slcle9	4	19
Slclv3Pro-11/Slcle9	4	19
Slclv3Pro-11/Slcle9	3	19
Slclv3Pro-11/Slcle9	3	19
Slclv3Pro-11/Slcle9	4	19
Slclv3Pro-11/Slcle9	4	19
Slclv3Pro-11/Slcle9	3	19
Slclv3Pro-11/Slcle9	4	20
Slclv3Pro-11/Slcle9	4	20
Slclv3Pro-11/Slcle9	3	20
Slclv3Pro-11/Slcle9	7	20
Slclv3Pro-11/Slcle9	4	20
Slclv3Pro-11/Slcle9	3	20
Slclv3Pro-11/Slcle9	4	20
Slclv3Pro-11/Slcle9	4	20
Slclv3Pro-11/Slcle9	3	20
Slclv3Pro-11/Slcle9	5	20
Slclv3Pro-11/Slcle9	4	21
Slclv3Pro-11/Slcle9	3	21
Slclv3Pro-11/Slcle9	4	21
Slclv3Pro-11/Slcle9	5	21
Slclv3Pro-11/Slcle9	3	21
Slclv3Pro-11/Slcle9	3	21
Slclv3Pro-11/Slcle9	4	21
Slclv3Pro-11/Slcle9	4	21
Slclv3Pro-11/Slcle9	3	21
Slclv3Pro-11/Slcle9	4	21
Slclv3Pro-11/Slcle9	5	22
Slclv3Pro-11/Slcle9	4	22
Slclv3Pro-11/Slcle9	5	22
Slclv3Pro-11/Slcle9	4	22
Slclv3Pro-11/Slcle9	3	22
Slclv3Pro-11/Slcle9	4	22
Slclv3Pro-11/Slcle9	5	22
Slclv3Pro-11/Slcle9	3	22
Slclv3Pro-11/Slcle9	4	22
Slclv3Pro-11/Slcle9	4	22
Slclv3Pro-11/Slcle9	3	23
Slclv3Pro-11/Slcle9	4	23
Slclv3Pro-11/Slcle9	4	23
Slclv3Pro-11/Slcle9	5	23
Slclv3Pro-11/Slcle9	4	23
Slclv3Pro-11/Slcle9	3	23
Slclv3Pro-11/Slcle9	5	23
Slclv3Pro-11/Slcle9	3	23
Slclv3Pro-11/Slcle9	4	23
Slclv3Pro-11/Slcle9	3	23
Slclv3Pro-11/Slcle9	4	24
Slclv3Pro-11/Slcle9	4	24
Slclv3Pro-11/Slcle9	5	24
Slclv3Pro-11/Slcle9	4	24
Slclv3Pro-11/Slcle9	3	24
Slclv3Pro-11/Slcle9	4	24
Slclv3Pro-11/Slcle9	3	24
Slclv3Pro-11/Slcle9	7	24
Slclv3Pro-11/Slcle9	5	24
Slclv3Pro-11/Slcle9	4	24
Slclv3Pro-12	3	1
Slclv3Pro-12	5	1
Slclv3Pro-12	6	1
Slclv3Pro-12	5	1
Slclv3Pro-12	5	1
Slclv3Pro-12	5	1
Slclv3Pro-12	4	1
Slclv3Pro-12	4	1
Slclv3Pro-12	4	1
Slclv3Pro-12	4	1
Slclv3Pro-12	5	2
Slclv3Pro-12	4	2
Slclv3Pro-12	5	2
Slclv3Pro-12	4	2
Slclv3Pro-12	3	2
Slclv3Pro-12	5	2
Slclv3Pro-12	3	2
Slclv3Pro-12	4	3
Slclv3Pro-12	3	3
Slclv3Pro-12	5	3
Slclv3Pro-12	3	3
Slclv3Pro-12	5	3
Slclv3Pro-12	5	3
Slclv3Pro-12	3	3
Slclv3Pro-12	4	3
Slclv3Pro-12	4	3
Slclv3Pro-12	4	3
Slclv3Pro-12	4	4
Slclv3Pro-12	4	4
Slclv3Pro-12	4	4
Slclv3Pro-12	3	4
Slclv3Pro-12	4	4
Slclv3Pro-12	3	4
Slclv3Pro-12	3	4
Slclv3Pro-12	4	4
Slclv3Pro-12	5	4
Slclv3Pro-12	5	5
Slclv3Pro-12	3	5
Slclv3Pro-12	4	5
Slclv3Pro-12	3	5
Slclv3Pro-12	4	5
Slclv3Pro-12	4	5
Slclv3Pro-12	5	5
Slclv3Pro-12	5	5
Slclv3Pro-12	3	5
Slclv3Pro-12	4	5
Slclv3Pro-12	4	6
Slclv3Pro-12	3	6
Slclv3Pro-12	6	6
Slclv3Pro-12	5	6
Slclv3Pro-12	5	6
Slclv3Pro-12	4	6
Slclv3Pro-12	4	6
Slclv3Pro-12	4	7
Slclv3Pro-12	3	7
Slclv3Pro-12	4	7
Slclv3Pro-12	4	7
Slclv3Pro-12	4	7
Slclv3Pro-12	5	7
Slclv3Pro-12	4	7
Slclv3Pro-12	4	7
Slclv3Pro-12	3	7
Slclv3Pro-12	4	7
Slclv3Pro-12	3	8
Slclv3Pro-12	5	8
Slclv3Pro-12	4	8
Slclv3Pro-12	4	8
Slclv3Pro-12	4	8
Slclv3Pro-12	4	8
Slclv3Pro-12	5	8
Slclv3Pro-12	6	8
Slclv3Pro-12	4	8
Slclv3Pro-12	5	8
Slclv3Pro-12	5	9
Slclv3Pro-12	4	9
Slclv3Pro-12	5	9
Slclv3Pro-12	6	9
Slclv3Pro-12	4	9
Slclv3Pro-12	4	9
Slclv3Pro-12	4	9
Slclv3Pro-12	4	9
Slclv3Pro-12	4	9
Slclv3Pro-12	7	9
Slclv3Pro-12	4	10
Slclv3Pro-12	5	10
Slclv3Pro-12	4	10
Slclv3Pro-12	3	10
Slclv3Pro-12	4	10
Slclv3Pro-12	4	10
Slclv3Pro-12	3	10
Slclv3Pro-12	3	10
Slclv3Pro-12	4	10
Slclv3Pro-12	5	10
Slclv3Pro-12	5	11
Slclv3Pro-12	3	11
Slclv3Pro-12	4	11
Slclv3Pro-12	4	11
Slclv3Pro-12	4	11
Slclv3Pro-12	4	11
Slclv3Pro-12	4	12
Slclv3Pro-12	4	12
Slclv3Pro-12	3	12
Slclv3Pro-12	4	12
Slclv3Pro-12	3	12
Slclv3Pro-12	4	12
Slclv3Pro-12	3	12
Slclv3Pro-12	4	12
Slclv3Pro-12	4	12
Slclv3Pro-12	3	12
Slclv3Pro-12	4	13
Slclv3Pro-12	4	13
Slclv3Pro-12	3	13
Slclv3Pro-12	4	13
Slclv3Pro-12	5	13
Slclv3Pro-12	4	13
Slclv3Pro-12	5	14
Slclv3Pro-12	4	14
Slclv3Pro-12	4	14
Slclv3Pro-12	4	14
Slclv3Pro-12	3	14
Slclv3Pro-12	3	15
Slclv3Pro-12	3	15
Slclv3Pro-12	5	15
Slclv3Pro-12	3	15
Slclv3Pro-12	3	15
Slclv3Pro-12	4	15
Slclv3Pro-12	4	15
Slclv3Pro-12	4	15
Slclv3Pro-12	5	15
Slclv3Pro-12	3	15
Slclv3Pro-12	3	16
Slclv3Pro-12	5	16
Slclv3Pro-12	4	16
Slclv3Pro-12	4	16
Slclv3Pro-12	4	16
Slclv3Pro-12	5	16
Slclv3Pro-12	6	16
Slclv3Pro-12	4	16
Slclv3Pro-12	4	16
Slclv3Pro-12	3	16
Slclv3Pro-12	5	17
Slclv3Pro-12	4	17
Slclv3Pro-12	5	17
Slclv3Pro-12	4	17
Slclv3Pro-12	3	17
Slclv3Pro-12	4	17
Slclv3Pro-12	3	17
Slclv3Pro-12	4	17
Slclv3Pro-12	4	17
Slclv3Pro-12	4	17
Slclv3Pro-12	4	18
Slclv3Pro-12	4	18
Slclv3Pro-12	3	18
Slclv3Pro-12	5	18
Slclv3Pro-12	3	18
Slclv3Pro-12	3	18
Slclv3Pro-12	3	18
Slclv3Pro-12	3	18
Slclv3Pro-12	5	18
Slclv3Pro-12	4	18
Slclv3Pro-12	4	19
Slclv3Pro-12	4	19
Slclv3Pro-12	3	19
Slclv3Pro-12	4	19
Slclv3Pro-12	4	19
Slclv3Pro-12	3	19
Slclv3Pro-12	3	19
Slclv3Pro-12	5	19
Slclv3Pro-12	3	19
Slclv3Pro-12	4	19
Slclv3Pro-12	4	20
Slclv3Pro-12	3	20
Slclv3Pro-12	5	20
Slclv3Pro-12	5	20
Slclv3Pro-12	4	20
Slclv3Pro-12	5	20
Slclv3Pro-12	5	20
Slclv3Pro-12	4	20
Slclv3Pro-12	5	20
Slclv3Pro-12	4	20
Slclv3Pro-12	5	21
Slclv3Pro-12	3	21
Slclv3Pro-12	5	21
Slclv3Pro-12	5	21
Slclv3Pro-12	5	21
Slclv3Pro-12	3	21
Slclv3Pro-12	5	21
Slclv3Pro-12	4	21
Slclv3Pro-12	4	21
Slclv3Pro-12	4	21
Slclv3Pro-12	4	22
Slclv3Pro-12	4	22
Slclv3Pro-12	4	22
Slclv3Pro-12	4	22
Slclv3Pro-12	4	22
Slclv3Pro-12	3	22
Slclv3Pro-12	3	22
Slclv3Pro-12	4	22
Slclv3Pro-12	5	22
Slclv3Pro-12	4	22
Slclv3Pro-12	4	23
Slclv3Pro-12	4	23
Slclv3Pro-12	4	23
Slclv3Pro-12	4	23
Slclv3Pro-12	5	23
Slclv3Pro-12	5	23
Slclv3Pro-12	3	23
Slclv3Pro-12	4	23
Slclv3Pro-12	4	23
Slclv3Pro-12	4	23
Slclv3Pro-12	4	24
Slclv3Pro-12	6	24
Slclv3Pro-12	3	24
Slclv3Pro-12	3	24
Slclv3Pro-12	4	24
Slclv3Pro-12	4	24
Slclv3Pro-12	4	24
Slclv3Pro-12	4	24
Slclv3Pro-12	4	24
Slclv3Pro-12	9	24
Slclv3Pro-12	5	25
Slclv3Pro-12	4	25
Slclv3Pro-12	4	25
Slclv3Pro-12	3	25
Slclv3Pro-12	5	25
Slclv3Pro-12	5	25
Slclv3Pro-12	4	25
Slclv3Pro-12	4	25
Slclv3Pro-12	5	25
Slclv3Pro-12	4	25
Slclv3Pro-12	5	26
Slclv3Pro-12	5	26
Slclv3Pro-12	3	26
Slclv3Pro-12	4	26
Slclv3Pro-12	3	26
Slclv3Pro-12	5	26
Slclv3Pro-12	3	26
Slclv3Pro-12	4	26
Slclv3Pro-12	4	26
Slclv3Pro-12	4	26
Slclv3Pro-12/Slcle9	3	1
Slclv3Pro-12/Slcle9	4	1
Slclv3Pro-12/Slcle9	4	1
Slclv3Pro-12/Slcle9	5	1
Slclv3Pro-12/Slcle9	3	1
Slclv3Pro-12/Slcle9	3	1
Slclv3Pro-12/Slcle9	3	1
Slclv3Pro-12/Slcle9	3	1
Slclv3Pro-12/Slcle9	5	1
Slclv3Pro-12/Slcle9	5	1
Slclv3Pro-12/Slcle9	4	2
Slclv3Pro-12/Slcle9	5	2
Slclv3Pro-12/Slcle9	4	2
Slclv3Pro-12/Slcle9	5	2
Slclv3Pro-12/Slcle9	3	2
Slclv3Pro-12/Slcle9	4	2
Slclv3Pro-12/Slcle9	3	2
Slclv3Pro-12/Slcle9	4	3
Slclv3Pro-12/Slcle9	3	3
Slclv3Pro-12/Slcle9	4	3
Slclv3Pro-12/Slcle9	4	3
Slclv3Pro-12/Slcle9	4	3
Slclv3Pro-12/Slcle9	3	3
Slclv3Pro-12/Slcle9	3	3
Slclv3Pro-12/Slcle9	4	3
Slclv3Pro-12/Slcle9	3	3
Slclv3Pro-12/Slcle9	3	3
Slclv3Pro-12/Slcle9	4	4
Slclv3Pro-12/Slcle9	3	4
Slclv3Pro-12/Slcle9	4	4
Slclv3Pro-12/Slcle9	3	4
Slclv3Pro-12/Slcle9	4	4
Slclv3Pro-12/Slcle9	5	4
Slclv3Pro-12/Slcle9	3	4
Slclv3Pro-12/Slcle9	3	4
Slclv3Pro-12/Slcle9	4	4
Slclv3Pro-12/Slcle9	3	4
Slclv3Pro-12/Slcle9	4	5
Slclv3Pro-12/Slcle9	3	5
Slclv3Pro-12/Slcle9	3	5
Slclv3Pro-12/Slcle9	4	5
Slclv3Pro-12/Slcle9	4	5
Slclv3Pro-12/Slcle9	4	5
Slclv3Pro-12/Slcle9	4	5
Slclv3Pro-12/Slcle9	3	5
Slclv3Pro-12/Slcle9	3	5
Slclv3Pro-12/Slcle9	3	5
Slclv3Pro-12/Slcle9	5	6
Slclv3Pro-12/Slcle9	5	6
Slclv3Pro-12/Slcle9	3	6
Slclv3Pro-12/Slcle9	4	6
Slclv3Pro-12/Slcle9	4	6
Slclv3Pro-12/Slcle9	4	6
Slclv3Pro-12/Slcle9	4	6
Slclv3Pro-12/Slcle9	4	6
Slclv3Pro-12/Slcle9	5	6
Slclv3Pro-12/Slcle9	4	6
Slclv3Pro-12/Slcle9	5	7
Slclv3Pro-12/Slcle9	5	7
Slclv3Pro-12/Slcle9	4	7
Slclv3Pro-12/Slcle9	4	7
Slclv3Pro-12/Slcle9	4	7
Slclv3Pro-12/Slcle9	4	7
Slclv3Pro-12/Slcle9	5	7
Slclv3Pro-12/Slcle9	4	7
Slclv3Pro-12/Slcle9	4	7
Slclv3Pro-12/Slcle9	4	7
Slclv3Pro-12/Slcle9	4	8
Slclv3Pro-12/Slcle9	6	8
Slclv3Pro-12/Slcle9	4	8
Slclv3Pro-12/Slcle9	4	8
Slclv3Pro-12/Slcle9	5	8
Slclv3Pro-12/Slcle9	3	8
Slclv3Pro-12/Slcle9	5	8
Slclv3Pro-12/Slcle9	4	8
Slclv3Pro-12/Slcle9	3	8
Slclv3Pro-12/Slcle9	5	8
Slclv3Pro-12/Slcle9	6	9
Slclv3Pro-12/Slcle9	4	9
Slclv3Pro-12/Slcle9	3	9
Slclv3Pro-12/Slcle9	4	9
Slclv3Pro-12/Slcle9	3	9
Slclv3Pro-12/Slcle9	4	9
Slclv3Pro-12/Slcle9	4	9
Slclv3Pro-12/Slcle9	4	9
Slclv3Pro-12/Slcle9	5	9
Slclv3Pro-12/Slcle9	5	9
Slclv3Pro-12/Slcle9	4	10
Slclv3Pro-12/Slcle9	4	10
Slclv3Pro-12/Slcle9	5	10
Slclv3Pro-12/Slcle9	4	10
Slclv3Pro-12/Slcle9	4	10
Slclv3Pro-12/Slcle9	5	10
Slclv3Pro-12/Slcle9	4	10
Slclv3Pro-12/Slcle9	5	10
Slclv3Pro-12/Slcle9	5	10
Slclv3Pro-12/Slcle9	5	10
Slclv3Pro-12/Slcle9	4	11
Slclv3Pro-12/Slcle9	3	11
Slclv3Pro-12/Slcle9	4	11
Slclv3Pro-12/Slcle9	4	11
Slclv3Pro-12/Slcle9	4	11
Slclv3Pro-12/Slcle9	3	11
Slclv3Pro-12/Slcle9	5	11
Slclv3Pro-12/Slcle9	5	11
Slclv3Pro-12/Slcle9	5	11
Slclv3Pro-12/Slcle9	4	11
Slclv3Pro-12/Slcle9	5	12
Slclv3Pro-12/Slcle9	4	12
Slclv3Pro-12/Slcle9	4	12
Slclv3Pro-12/Slcle9	4	12
Slclv3Pro-12/Slcle9	4	12
Slclv3Pro-12/Slcle9	4	12
Slclv3Pro-12/Slcle9	4	12
Slclv3Pro-12/Slcle9	5	12
Slclv3Pro-12/Slcle9	3	12
Slclv3Pro-12/Slcle9	4	12
Slclv3Pro-12/Slcle9	4	13
Slclv3Pro-12/Slcle9	4	13
[truncated: 2,814 more rows]

## Sheet: Slclv3Pro Slcle9 Rep. 2
Table S3. Locule number counts raw data from all seasons and qRT results.
Source Data 4. Locule number counts of WT, Slcle9, Slclv3Pro single mutants, and Slclv3Pro Slcle9 double mutants from Summer 2020 field season in New York related to Fig. 2C, fig. S1A, and fig. S2B.
Genotype	Locule Number	Plant Number
WT	3	1
WT	3	1
WT	3	1
WT	3	1
WT	2	1
WT	3	1
WT	2	1
WT	5	1
WT	3	1
WT	3	1
WT	3	1
WT	3	1
WT	2	1
WT	3	1
WT	3	3
WT	3	3
WT	3	3
WT	4	3
WT	3	3
WT	3	3
WT	3	3
WT	2	3
WT	3	3
WT	3	3
WT	3	3
WT	3	3
WT	3	5
WT	3	5
WT	4	5
WT	3	5
WT	3	5
WT	3	5
WT	3	5
WT	3	5
WT	3	5
WT	3	5
WT	3	5
WT	3	5
WT	4	5
WT	3	5
WT	3	7
WT	3	7
WT	4	7
WT	3	7
WT	3	7
WT	3	7
WT	3	7
WT	3	7
WT	2	7
WT	3	7
WT	2	7
WT	4	7
WT	4	7
WT	2	2
WT	3	2
WT	3	2
WT	3	2
WT	3	2
WT	3	2
WT	3	2
WT	2	2
WT	3	2
WT	2	2
WT	3	2
WT	2	2
WT	3	2
WT	3	4
WT	3	4
WT	3	4
WT	2	4
WT	3	4
WT	3	4
WT	3	4
WT	3	4
WT	2	4
WT	3	4
WT	2	4
WT	3	4
WT	3	4
WT	3	4
WT	3	6
WT	2	6
WT	3	6
WT	2	6
WT	3	6
WT	2	6
WT	3	6
WT	3	6
WT	3	6
WT	3	6
WT	3	6
WT	3	6
WT	2	6
WT	3	8
WT	3	8
WT	3	8
WT	3	8
WT	2	8
WT	3	8
WT	2	8
Slcle9	3	1
Slcle9	2	1
Slcle9	2	1
Slcle9	2	1
Slcle9	2	1
Slcle9	3	1
Slcle9	2	1
Slcle9	3	1
Slcle9	2	1
Slcle9	3	1
Slcle9	2	1
Slcle9	2	1
Slcle9	3	1
Slcle9	3	3
Slcle9	2	3
Slcle9	3	3
Slcle9	3	3
Slcle9	2	3
Slcle9	3	3
Slcle9	2	3
Slcle9	3	3
Slcle9	3	3
Slcle9	2	3
Slcle9	3	3
Slcle9	3	3
Slcle9	3	3
Slcle9	3	5
Slcle9	2	5
Slcle9	2	5
Slcle9	2	5
Slcle9	2	5
Slcle9	3	5
Slcle9	3	5
Slcle9	3	5
Slcle9	3	5
Slcle9	3	5
Slcle9	3	5
Slcle9	2	5
Slcle9	3	5
Slcle9	3	7
Slcle9	3	7
Slcle9	2	7
Slcle9	3	7
Slcle9	2	7
Slcle9	3	7
Slcle9	3	7
Slcle9	3	7
Slcle9	2	7
Slcle9	3	7
Slcle9	5	7
Slcle9	2	7
Slcle9	3	7
Slcle9	3	2
Slcle9	3	2
Slcle9	2	2
Slcle9	3	2
Slcle9	2	2
Slcle9	3	2
Slcle9	2	2
Slcle9	2	2
Slcle9	2	2
Slcle9	2	2
Slcle9	3	2
Slcle9	3	2
Slcle9	3	2
Slcle9	3	2
Slcle9	2	4
Slcle9	2	4
Slcle9	2	4
Slcle9	3	4
Slcle9	2	4
Slcle9	3	4
Slcle9	2	4
Slcle9	3	4
Slcle9	2	4
Slcle9	3	4
Slcle9	2	4
Slcle9	3	4
Slcle9	2	4
Slcle9	3	6
Slcle9	3	6
Slcle9	3	6
Slcle9	3	6
Slcle9	3	6
Slcle9	3	6
Slcle9	3	6
Slcle9	3	6
Slcle9	3	6
Slcle9	2	6
Slcle9	3	6
Slcle9	2	6
Slcle9	3	8
Slcle9	3	8
Slcle9	2	8
Slcle9	3	8
Slcle9	2	8
Slcle9	2	8
Slcle9	3	8
Slcle9	3	8
Slcle9	3	8
Slcle9	2	9
Slcle9	2	9
Slcle9	2	9
Slcle9	3	9
Slcle9	3	9
Slcle9	2	9
Slcle9	3	9
Slcle9	2	9
Slcle9	2	9
Slcle9	3	9
Slcle9	3	9
Slcle9	2	9
Slcle9	3	9
Slcle9	3	10
Slcle9	3	10
Slcle9	3	10
Slcle9	3	10
Slcle9	3	10
Slcle9	3	10
Slcle9	2	10
Slcle9	3	10
Slcle9	3	10
Slcle9	3	10
Slcle9	3	10
Slcle9	3	10
Slcle9	3	10
Slcle9	3	11
Slcle9	3	11
Slcle9	2	11
Slcle9	3	11
Slcle9	2	11
Slcle9	2	11
Slcle9	2	11
Slcle9	2	11
Slcle9	3	11
Slcle9	3	11
Slcle9	3	11
Slcle9	2	11
Slcle9	3	11
Slcle9	3	12
Slcle9	2	12
Slcle9	2	12
Slcle9	3	12
Slcle9	3	12
Slcle9	3	12
Slcle9	3	12
Slcle9	2	12
Slcle9	2	12
Slcle9	2	12
Slcle9	2	12
Slcle9	2	12
Slcle9	3	13
Slcle9	3	13
Slcle9	3	13
Slcle9	4	13
Slcle9	3	13
Slcle9	3	13
Slcle9	3	13
Slcle9	2	13
Slcle9	3	13
Slcle9	2	13
Slcle9	3	13
Slcle9	2	13
Slcle9	3	13
Slcle9	3	14
Slcle9	3	14
Slcle9	2	14
Slcle9	3	14
Slcle9	3	14
Slcle9	2	14
Slcle9	2	14
Slcle9	3	14
Slcle9	3	14
Slcle9	3	14
Slcle9	2	14
Slcle9	2	14
Slcle9	3	14
Slcle9	3	15
Slcle9	3	15
Slcle9	3	15
Slcle9	3	15
Slcle9	4	15
Slcle9	3	15
Slcle9	3	15
Slcle9	4	15
Slcle9	3	15
Slcle9	2	15
Slcle9	3	15
Slcle9	2	15
Slcle9	2	15
Slcle9	2	16
Slcle9	2	16
Slcle9	3	16
Slcle9	2	16
Slcle9	3	16
Slcle9	2	16
Slcle9	3	16
Slcle9	3	16
Slcle9	3	16
Slcle9	3	16
Slclv3Pro-1	3	1
Slclv3Pro-1	3	1
Slclv3Pro-1	4	1
Slclv3Pro-1	3	1
Slclv3Pro-1	3	1
Slclv3Pro-1	3	1
Slclv3Pro-1	3	1
Slclv3Pro-1	3	1
Slclv3Pro-1	2	1
Slclv3Pro-1	3	1
Slclv3Pro-1	4	1
Slclv3Pro-1	3	1
Slclv3Pro-1	3	1
Slclv3Pro-1	3	2
Slclv3Pro-1	3	2
Slclv3Pro-1	3	2
Slclv3Pro-1	4	2
Slclv3Pro-1	3	2
Slclv3Pro-1	3	2
Slclv3Pro-1	4	2
Slclv3Pro-1	3	2
Slclv3Pro-1	3	2
Slclv3Pro-1	3	2
Slclv3Pro-1	3	2
Slclv3Pro-1	2	2
Slclv3Pro-1	3	2
Slclv3Pro-1	3	3
Slclv3Pro-1	3	3
Slclv3Pro-1	4	3
Slclv3Pro-1	3	3
Slclv3Pro-1	3	3
Slclv3Pro-1	3	3
Slclv3Pro-1	2	3
Slclv3Pro-1	2	3
Slclv3Pro-1	3	3
Slclv3Pro-1	3	3
Slclv3Pro-1	3	3
Slclv3Pro-1	3	3
Slclv3Pro-1	3	3
Slclv3Pro-1	3	4
Slclv3Pro-1	3	4
Slclv3Pro-1	3	4
Slclv3Pro-1	3	4
Slclv3Pro-1	4	4
Slclv3Pro-1	4	4
Slclv3Pro-1	2	4
Slclv3Pro-1	2	4
Slclv3Pro-1	3	4
Slclv3Pro-1	3	4
Slclv3Pro-1	2	4
Slclv3Pro-1	3	4
Slclv3Pro-1	3	5
Slclv3Pro-1	4	5
Slclv3Pro-1	3	5
Slclv3Pro-1	2	5
Slclv3Pro-1	4	5
Slclv3Pro-1	3	5
Slclv3Pro-1	4	5
Slclv3Pro-1	3	5
Slclv3Pro-1	3	5
Slclv3Pro-1	3	5
Slclv3Pro-1	3	5
Slclv3Pro-1	2	5
Slclv3Pro-1	2	5
Slclv3Pro-1	2	6
Slclv3Pro-1	3	6
Slclv3Pro-1	4	6
Slclv3Pro-1	2	6
Slclv3Pro-1	5	6
Slclv3Pro-1	3	6
Slclv3Pro-1	3	6
Slclv3Pro-1	3	6
Slclv3Pro-1	2	6
Slclv3Pro-1	4	6
Slclv3Pro-1	2	6
Slclv3Pro-1	3	6
Slclv3Pro-1	2	6
Slclv3Pro-1	3	7
Slclv3Pro-1	3	7
Slclv3Pro-1	2	7
Slclv3Pro-1	4	7
Slclv3Pro-1	2	7
Slclv3Pro-1	3	7
Slclv3Pro-1	3	7
Slclv3Pro-1	2	7
Slclv3Pro-1	3	7
Slclv3Pro-1	2	7
Slclv3Pro-1	3	7
Slclv3Pro-1	3	7
Slclv3Pro-1	3	7
Slclv3Pro-1	3	9
Slclv3Pro-1	2	9
Slclv3Pro-1	3	9
Slclv3Pro-1	4	9
Slclv3Pro-1	4	9
Slclv3Pro-1	3	9
Slclv3Pro-1	3	9
Slclv3Pro-1	3	9
Slclv3Pro-1	3	9
Slclv3Pro-1	3	9
Slclv3Pro-1	3	10
Slclv3Pro-1	3	10
Slclv3Pro-1	3	10
Slclv3Pro-1	3	10
Slclv3Pro-1	3	10
Slclv3Pro-1	2	10
Slclv3Pro-1	2	10
Slclv3Pro-1	2	10
Slclv3Pro-1	2	10
Slclv3Pro-1	3	10
Slclv3Pro-1	4	10
Slclv3Pro-1	3	10
Slclv3Pro-1	3	10
Slclv3Pro-1	3	11
Slclv3Pro-1	3	11
Slclv3Pro-1	2	11
Slclv3Pro-1	3	11
Slclv3Pro-1	3	11
Slclv3Pro-1	5	11
Slclv3Pro-1	2	11
Slclv3Pro-1	3	11
Slclv3Pro-1	3	11
Slclv3Pro-1	3	11
Slclv3Pro-1	3	12
Slclv3Pro-1	3	12
Slclv3Pro-1	2	12
Slclv3Pro-1	2	12
Slclv3Pro-1	3	12
Slclv3Pro-1	3	12
Slclv3Pro-1	2	12
Slclv3Pro-1	3	12
Slclv3Pro-1	2	12
Slclv3Pro-1	2	12
Slclv3Pro-1	2	12
Slclv3Pro-1	3	12
Slclv3Pro-1	3	12
Slclv3Pro-1	2	13
Slclv3Pro-1	3	13
Slclv3Pro-1	2	13
Slclv3Pro-1	3	13
Slclv3Pro-1	4	13
Slclv3Pro-1	3	13
Slclv3Pro-1	3	13
Slclv3Pro-1	3	13
Slclv3Pro-1	4	13
Slclv3Pro-1	4	13
Slclv3Pro-1	3	13
Slclv3Pro-1	3	13
Slclv3Pro-1	2	13
Slclv3Pro-1	2	14
Slclv3Pro-1	3	14
Slclv3Pro-1	2	14
Slclv3Pro-1	2	14
Slclv3Pro-1	2	14
Slclv3Pro-1	3	14
Slclv3Pro-1	3	14
Slclv3Pro-1	3	14
Slclv3Pro-1	2	14
Slclv3Pro-1	3	14
Slclv3Pro-1	2	14
Slclv3Pro-1	3	14
Slclv3Pro-1	2	14
Slclv3Pro-1	3	15
Slclv3Pro-1	3	15
Slclv3Pro-1	4	15
Slclv3Pro-1	3	15
Slclv3Pro-1	2	15
Slclv3Pro-1	2	15
Slclv3Pro-1	3	15
Slclv3Pro-1	3	15
Slclv3Pro-1	3	15
Slclv3Pro-1	3	15
Slclv3Pro-1	3	15
Slclv3Pro-1	3	15
Slclv3Pro-1	2	15
Slclv3Pro-1	3	16
Slclv3Pro-1	2	16
Slclv3Pro-1	2	16
Slclv3Pro-1	3	16
Slclv3Pro-1	3	16
Slclv3Pro-1	3	16
Slclv3Pro-1	3	16
Slclv3Pro-1	2	16
Slclv3Pro-1	4	16
Slclv3Pro-1	3	16
Slclv3Pro-1	3	16
Slclv3Pro-1	3	16
Slclv3Pro-1	3	16
Slclv3Pro-1	2	17
Slclv3Pro-1	3	17
Slclv3Pro-1	2	17
Slclv3Pro-1	2	17
Slclv3Pro-1	3	17
Slclv3Pro-1	4	17
Slclv3Pro-1	2	17
Slclv3Pro-1	3	17
Slclv3Pro-1	3	17
Slclv3Pro-1	2	17
Slclv3Pro-1	3	18
Slclv3Pro-1	2	18
Slclv3Pro-1/Slcle9	3	1
Slclv3Pro-1/Slcle9	3	1
Slclv3Pro-1/Slcle9	3	1
Slclv3Pro-1/Slcle9	3	1
Slclv3Pro-1/Slcle9	2	1
Slclv3Pro-1/Slcle9	3	1
Slclv3Pro-1/Slcle9	3	1
Slclv3Pro-1/Slcle9	3	1
Slclv3Pro-1/Slcle9	2	1
Slclv3Pro-1/Slcle9	2	1
Slclv3Pro-1/Slcle9	3	1
Slclv3Pro-1/Slcle9	3	1
Slclv3Pro-1/Slcle9	3	1
Slclv3Pro-1/Slcle9	3	3
Slclv3Pro-1/Slcle9	3	3
Slclv3Pro-1/Slcle9	3	3
Slclv3Pro-1/Slcle9	3	3
Slclv3Pro-1/Slcle9	3	3
Slclv3Pro-1/Slcle9	3	3
Slclv3Pro-1/Slcle9	3	3
Slclv3Pro-1/Slcle9	3	3
Slclv3Pro-1/Slcle9	2	3
Slclv3Pro-1/Slcle9	3	3
Slclv3Pro-1/Slcle9	3	3
Slclv3Pro-1/Slcle9	3	3
Slclv3Pro-1/Slcle9	2	3
Slclv3Pro-1/Slcle9	3	3
Slclv3Pro-1/Slcle9	3	5
Slclv3Pro-1/Slcle9	3	5
Slclv3Pro-1/Slcle9	3	5
Slclv3Pro-1/Slcle9	3	5
Slclv3Pro-1/Slcle9	4	5
Slclv3Pro-1/Slcle9	4	5
Slclv3Pro-1/Slcle9	3	5
Slclv3Pro-1/Slcle9	4	5
Slclv3Pro-1/Slcle9	3	5
Slclv3Pro-1/Slcle9	3	5
Slclv3Pro-1/Slcle9	3	5
Slclv3Pro-1/Slcle9	2	5
Slclv3Pro-1/Slcle9	3	5
Slclv3Pro-1/Slcle9	3	7
Slclv3Pro-1/Slcle9	2	7
Slclv3Pro-1/Slcle9	2	7
Slclv3Pro-1/Slcle9	3	7
Slclv3Pro-1/Slcle9	3	7
Slclv3Pro-1/Slcle9	2	7
Slclv3Pro-1/Slcle9	3	7
Slclv3Pro-1/Slcle9	2	7
Slclv3Pro-1/Slcle9	3	7
Slclv3Pro-1/Slcle9	3	7
Slclv3Pro-1/Slcle9	3	7
Slclv3Pro-1/Slcle9	3	7
Slclv3Pro-1/Slcle9	3	7
Slclv3Pro-1/Slcle9	3	2
Slclv3Pro-1/Slcle9	3	2
Slclv3Pro-1/Slcle9	3	2
Slclv3Pro-1/Slcle9	4	2
Slclv3Pro-1/Slcle9	3	2
Slclv3Pro-1/Slcle9	3	2
Slclv3Pro-1/Slcle9	3	2
Slclv3Pro-1/Slcle9	3	2
Slclv3Pro-1/Slcle9	3	2
Slclv3Pro-1/Slcle9	3	2
Slclv3Pro-1/Slcle9	3	2
Slclv3Pro-1/Slcle9	3	2
Slclv3Pro-1/Slcle9	4	2
Slclv3Pro-1/Slcle9	3	2
Slclv3Pro-1/Slcle9	3	4
Slclv3Pro-1/Slcle9	4	4
Slclv3Pro-1/Slcle9	4	4
Slclv3Pro-1/Slcle9	3	4
Slclv3Pro-1/Slcle9	3	4
Slclv3Pro-1/Slcle9	3	4
Slclv3Pro-1/Slcle9	3	4
Slclv3Pro-1/Slcle9	3	4
Slclv3Pro-1/Slcle9	7	4
Slclv3Pro-1/Slcle9	3	4
Slclv3Pro-1/Slcle9	4	4
Slclv3Pro-1/Slcle9	4	4
Slclv3Pro-1/Slcle9	3	4
Slclv3Pro-1/Slcle9	3	6
Slclv3Pro-1/Slcle9	3	6
Slclv3Pro-1/Slcle9	3	6
Slclv3Pro-1/Slcle9	3	6
Slclv3Pro-1/Slcle9	3	6
Slclv3Pro-1/Slcle9	3	6
Slclv3Pro-1/Slcle9	2	6
Slclv3Pro-1/Slcle9	4	6
Slclv3Pro-1/Slcle9	3	6
Slclv3Pro-1/Slcle9	3	6
Slclv3Pro-1/Slcle9	3	6
Slclv3Pro-1/Slcle9	3	6
Slclv3Pro-1/Slcle9	4	6
Slclv3Pro-1/Slcle9	3	8
Slclv3Pro-1/Slcle9	4	8
Slclv3Pro-1/Slcle9	3	8
Slclv3Pro-1/Slcle9	3	8
Slclv3Pro-1/Slcle9	4	8
Slclv3Pro-1/Slcle9	2	8
Slclv3Pro-1/Slcle9	3	8
Slclv3Pro-1/Slcle9	4	9
Slclv3Pro-1/Slcle9	2	9
Slclv3Pro-1/Slcle9	2	9
Slclv3Pro-1/Slcle9	3	9
Slclv3Pro-1/Slcle9	3	9
Slclv3Pro-1/Slcle9	4	9
Slclv3Pro-1/Slcle9	3	9
Slclv3Pro-1/Slcle9	3	9
Slclv3Pro-1/Slcle9	3	9
Slclv3Pro-1/Slcle9	2	9
Slclv3Pro-1/Slcle9	3	9
Slclv3Pro-1/Slcle9	3	9
Slclv3Pro-1/Slcle9	3	9
Slclv3Pro-1/Slcle9	3	10
Slclv3Pro-1/Slcle9	4	10
Slclv3Pro-1/Slcle9	3	10
Slclv3Pro-1/Slcle9	3	10
Slclv3Pro-1/Slcle9	3	10
Slclv3Pro-1/Slcle9	3	10
Slclv3Pro-1/Slcle9	3	10
Slclv3Pro-1/Slcle9	3	10
Slclv3Pro-1/Slcle9	4	10
Slclv3Pro-1/Slcle9	3	10
Slclv3Pro-1/Slcle9	4	10
Slclv3Pro-1/Slcle9	3	10
Slclv3Pro-1/Slcle9	3	10
Slclv3Pro-1/Slcle9	3	11
Slclv3Pro-1/Slcle9	3	11
Slclv3Pro-1/Slcle9	3	11
Slclv3Pro-1/Slcle9	3	11
Slclv3Pro-1/Slcle9	3	11
Slclv3Pro-1/Slcle9	3	11
Slclv3Pro-1/Slcle9	3	11
Slclv3Pro-1/Slcle9	3	11
Slclv3Pro-1/Slcle9	3	11
Slclv3Pro-1/Slcle9	3	11
Slclv3Pro-1/Slcle9	5	11
Slclv3Pro-1/Slcle9	3	11
Slclv3Pro-1/Slcle9	2	11
Slclv3Pro-1/Slcle9	3	12
Slclv3Pro-1/Slcle9	3	12
Slclv3Pro-1/Slcle9	3	12
Slclv3Pro-1/Slcle9	4	12
Slclv3Pro-1/Slcle9	3	12
Slclv3Pro-1/Slcle9	3	12
Slclv3Pro-1/Slcle9	3	12
Slclv3Pro-1/Slcle9	4	12
Slclv3Pro-1/Slcle9	2	12
Slclv3Pro-1/Slcle9	3	12
Slclv3Pro-1/Slcle9	2	12
Slclv3Pro-1/Slcle9	3	12
Slclv3Pro-1/Slcle9	3	12
Slclv3Pro-1/Slcle9	3	13
Slclv3Pro-1/Slcle9	3	13
Slclv3Pro-1/Slcle9	4	13
Slclv3Pro-1/Slcle9	5	13
Slclv3Pro-1/Slcle9	3	13
Slclv3Pro-1/Slcle9	3	13
Slclv3Pro-1/Slcle9	4	13
Slclv3Pro-1/Slcle9	3	13
Slclv3Pro-1/Slcle9	3	13
Slclv3Pro-1/Slcle9	3	13
Slclv3Pro-1/Slcle9	3	13
Slclv3Pro-1/Slcle9	3	13
Slclv3Pro-1/Slcle9	3	13
Slclv3Pro-1/Slcle9	3	14
Slclv3Pro-1/Slcle9	4	14
Slclv3Pro-1/Slcle9	3	14
Slclv3Pro-1/Slcle9	3	14
Slclv3Pro-1/Slcle9	3	14
Slclv3Pro-1/Slcle9	3	14
Slclv3Pro-1/Slcle9	2	14
Slclv3Pro-1/Slcle9	3	14
Slclv3Pro-1/Slcle9	3	14
Slclv3Pro-1/Slcle9	3	14
Slclv3Pro-1/Slcle9	3	14
Slclv3Pro-1/Slcle9	3	14
Slclv3Pro-1/Slcle9	3	14
Slclv3Pro-1/Slcle9	3	15
Slclv3Pro-1/Slcle9	4	15
Slclv3Pro-1/Slcle9	3	15
Slclv3Pro-1/Slcle9	3	15
Slclv3Pro-1/Slcle9	3	15
Slclv3Pro-1/Slcle9	4	15
Slclv3Pro-1/Slcle9	3	15
Slclv3Pro-1/Slcle9	3	15
Slclv3Pro-1/Slcle9	3	15
Slclv3Pro-1/Slcle9	2	15
Slclv3Pro-1/Slcle9	3	15
Slclv3Pro-1/Slcle9	3	15
Slclv3Pro-1/Slcle9	3	15
Slclv3Pro-1/Slcle9	3	16
Slclv3Pro-1/Slcle9	4	16
Slclv3Pro-1/Slcle9	3	16
Slclv3Pro-1/Slcle9	3	16
Slclv3Pro-1/Slcle9	3	16
Slclv3Pro-1/Slcle9	3	16
Slclv3Pro-1/Slcle9	3	16
Slclv3Pro-1/Slcle9	3	16
Slclv3Pro-1/Slcle9	3	16
Slclv3Pro-2	3	1
Slclv3Pro-2	8	1
Slclv3Pro-2	3	1
Slclv3Pro-2	3	1
Slclv3Pro-2	4	1
Slclv3Pro-2	4	1
Slclv3Pro-2	4	1
Slclv3Pro-2	3	1
Slclv3Pro-2	3	1
Slclv3Pro-2	5	1
Slclv3Pro-2	3	1
Slclv3Pro-2	3	1
Slclv3Pro-2	2	1
Slclv3Pro-2	3	3
Slclv3Pro-2	2	3
Slclv3Pro-2	3	3
Slclv3Pro-2	3	3
Slclv3Pro-2	3	3
Slclv3Pro-2	3	3
Slclv3Pro-2	6	3
Slclv3Pro-2	3	3
Slclv3Pro-2	4	3
Slclv3Pro-2	3	3
Slclv3Pro-2	2	3
Slclv3Pro-2	3	3
Slclv3Pro-2	2	3
Slclv3Pro-2	4	5
Slclv3Pro-2	4	5
Slclv3Pro-2	3	5
Slclv3Pro-2	3	5
Slclv3Pro-2	3	5
Slclv3Pro-2	3	5
Slclv3Pro-2	3	5
Slclv3Pro-2	3	5
Slclv3Pro-2	3	5
Slclv3Pro-2	3	5
Slclv3Pro-2	3	5
Slclv3Pro-2	3	5
Slclv3Pro-2	3	5
Slclv3Pro-2	3	7
Slclv3Pro-2	3	7
Slclv3Pro-2	3	7
Slclv3Pro-2	3	7
Slclv3Pro-2	3	7
Slclv3Pro-2	3	7
Slclv3Pro-2	3	7
Slclv3Pro-2	3	7
Slclv3Pro-2	3	7
Slclv3Pro-2	3	7
Slclv3Pro-2	3	7
Slclv3Pro-2	3	7
Slclv3Pro-2	3	7
Slclv3Pro-2	3	2
Slclv3Pro-2	3	2
Slclv3Pro-2	2	2
Slclv3Pro-2	2	2
Slclv3Pro-2	3	2
Slclv3Pro-2	2	2
Slclv3Pro-2	2	2
Slclv3Pro-2	3	2
Slclv3Pro-2	3	2
Slclv3Pro-2	3	2
Slclv3Pro-2	3	2
Slclv3Pro-2	2	2
Slclv3Pro-2	4	2
Slclv3Pro-2	3	2
Slclv3Pro-2	3	4
Slclv3Pro-2	3	4
Slclv3Pro-2	3	4
Slclv3Pro-2	3	4
Slclv3Pro-2	3	4
Slclv3Pro-2	2	4
Slclv3Pro-2	3	4
Slclv3Pro-2	2	4
Slclv3Pro-2	3	4
Slclv3Pro-2	3	4
Slclv3Pro-2	3	4
Slclv3Pro-2	3	4
Slclv3Pro-2	3	4
Slclv3Pro-2	3	6
Slclv3Pro-2	2	6
Slclv3Pro-2	3	6
Slclv3Pro-2	3	6
Slclv3Pro-2	2	6
Slclv3Pro-2	2	6
Slclv3Pro-2	3	6
Slclv3Pro-2	3	6
Slclv3Pro-2	3	6
Slclv3Pro-2	3	6
Slclv3Pro-2	3	6
Slclv3Pro-2	3	6
Slclv3Pro-2	3	6
Slclv3Pro-2	3	7
Slclv3Pro-2	2	7
Slclv3Pro-2	3	7
Slclv3Pro-2	3	7
Slclv3Pro-2	3	7
Slclv3Pro-2	3	7
Slclv3Pro-2	3	7
Slclv3Pro-2	3	7
Slclv3Pro-2	5	8
Slclv3Pro-2	4	8
Slclv3Pro-2	3	8
Slclv3Pro-2	3	8
Slclv3Pro-2	3	8
Slclv3Pro-2	4	8
Slclv3Pro-2	3	8
Slclv3Pro-2	3	8
Slclv3Pro-2	3	8
Slclv3Pro-2	4	8
Slclv3Pro-2	4	8
Slclv3Pro-2	3	8
Slclv3Pro-2	3	8
Slclv3Pro-2	3	9
Slclv3Pro-2	5	9
Slclv3Pro-2	3	9
Slclv3Pro-2	3	9
Slclv3Pro-2	3	9
Slclv3Pro-2	3	9
Slclv3Pro-2	3	9
Slclv3Pro-2	2	9
Slclv3Pro-2	4	9
Slclv3Pro-2	3	9
Slclv3Pro-2	3	9
Slclv3Pro-2	3	9
Slclv3Pro-2	3	9
Slclv3Pro-2	3	10
Slclv3Pro-2	3	10
Slclv3Pro-2	3	10
Slclv3Pro-2	3	10
Slclv3Pro-2	4	10
Slclv3Pro-2	2	10
Slclv3Pro-2	3	10
Slclv3Pro-2	4	10
Slclv3Pro-2	3	10
Slclv3Pro-2	3	10
Slclv3Pro-2	3	10
Slclv3Pro-2	3	10
Slclv3Pro-2	3	10
Slclv3Pro-2	2	11
Slclv3Pro-2	3	11
Slclv3Pro-2	4	11
Slclv3Pro-2	3	11
Slclv3Pro-2	3	11
Slclv3Pro-2	3	11
Slclv3Pro-2	3	11
Slclv3Pro-2	3	11
Slclv3Pro-2	2	11
Slclv3Pro-2	2	11
Slclv3Pro-2	3	11
Slclv3Pro-2	3	11
Slclv3Pro-2	3	11
Slclv3Pro-2	3	12
Slclv3Pro-2	3	12
Slclv3Pro-2	3	12
Slclv3Pro-2	3	12
Slclv3Pro-2	3	12
Slclv3Pro-2	3	12
Slclv3Pro-2	3	12
Slclv3Pro-2	3	12
Slclv3Pro-2	3	12
Slclv3Pro-2	3	12
Slclv3Pro-2	3	12
Slclv3Pro-2	3	12
Slclv3Pro-2	3	12
Slclv3Pro-2	3	13
Slclv3Pro-2	3	13
Slclv3Pro-2	3	13
Slclv3Pro-2	3	13
Slclv3Pro-2	3	13
Slclv3Pro-2	3	13
Slclv3Pro-2	3	13
Slclv3Pro-2	4	13
Slclv3Pro-2	4	13
Slclv3Pro-2	3	13
Slclv3Pro-2	3	13
Slclv3Pro-2	3	13
Slclv3Pro-2	3	13
Slclv3Pro-2	3	14
Slclv3Pro-2	3	14
Slclv3Pro-2	3	14
Slclv3Pro-2	3	14
Slclv3Pro-2	4	14
Slclv3Pro-2	3	14
Slclv3Pro-2	3	14
Slclv3Pro-2	3	14
Slclv3Pro-2	3	14
Slclv3Pro-2	3	14
Slclv3Pro-2	2	14
Slclv3Pro-2	4	14
Slclv3Pro-2	3	14
Slclv3Pro-2	4	14
Slclv3Pro-2	3	15
Slclv3Pro-2	2	15
Slclv3Pro-2	2	15
Slclv3Pro-2	3	15
Slclv3Pro-2	3	15
Slclv3Pro-2	2	15
Slclv3Pro-2	3	15
Slclv3Pro-2	3	15
Slclv3Pro-2/Slcle9	3	1
Slclv3Pro-2/Slcle9	3	1
Slclv3Pro-2/Slcle9	4	1
Slclv3Pro-2/Slcle9	5	1
Slclv3Pro-2/Slcle9	3	1
Slclv3Pro-2/Slcle9	4	1
Slclv3Pro-2/Slcle9	3	1
Slclv3Pro-2/Slcle9	3	1
Slclv3Pro-2/Slcle9	3	1
Slclv3Pro-2/Slcle9	3	1
Slclv3Pro-2/Slcle9	3	1
Slclv3Pro-2/Slcle9	4	1
Slclv3Pro-2/Slcle9	3	1
Slclv3Pro-2/Slcle9	3	3
Slclv3Pro-2/Slcle9	3	3
Slclv3Pro-2/Slcle9	3	3
Slclv3Pro-2/Slcle9	3	3
Slclv3Pro-2/Slcle9	3	3
Slclv3Pro-2/Slcle9	3	3
Slclv3Pro-2/Slcle9	3	3
Slclv3Pro-2/Slcle9	3	3
Slclv3Pro-2/Slcle9	3	3
Slclv3Pro-2/Slcle9	3	3
Slclv3Pro-2/Slcle9	3	3
Slclv3Pro-2/Slcle9	4	3
Slclv3Pro-2/Slcle9	4	3
Slclv3Pro-2/Slcle9	3	5
Slclv3Pro-2/Slcle9	3	5
Slclv3Pro-2/Slcle9	3	5
Slclv3Pro-2/Slcle9	3	5
Slclv3Pro-2/Slcle9	3	5
Slclv3Pro-2/Slcle9	3	5
Slclv3Pro-2/Slcle9	3	5
Slclv3Pro-2/Slcle9	6	5
Slclv3Pro-2/Slcle9	3	5
Slclv3Pro-2/Slcle9	3	5
Slclv3Pro-2/Slcle9	3	5
Slclv3Pro-2/Slcle9	3	5
Slclv3Pro-2/Slcle9	3	5
Slclv3Pro-2/Slcle9	3	7
Slclv3Pro-2/Slcle9	4	7
Slclv3Pro-2/Slcle9	3	7
Slclv3Pro-2/Slcle9	3	7
Slclv3Pro-2/Slcle9	4	7
Slclv3Pro-2/Slcle9	3	7
Slclv3Pro-2/Slcle9	3	7
Slclv3Pro-2/Slcle9	4	7
Slclv3Pro-2/Slcle9	4	7
Slclv3Pro-2/Slcle9	3	7
Slclv3Pro-2/Slcle9	3	7
Slclv3Pro-2/Slcle9	3	7
Slclv3Pro-2/Slcle9	4	7
Slclv3Pro-2/Slcle9	2	2
Slclv3Pro-2/Slcle9	3	2
Slclv3Pro-2/Slcle9	3	2
Slclv3Pro-2/Slcle9	3	2
Slclv3Pro-2/Slcle9	4	2
Slclv3Pro-2/Slcle9	3	2
Slclv3Pro-2/Slcle9	4	2
Slclv3Pro-2/Slcle9	4	2
Slclv3Pro-2/Slcle9	3	2
Slclv3Pro-2/Slcle9	2	2
Slclv3Pro-2/Slcle9	3	2
Slclv3Pro-2/Slcle9	3	2
Slclv3Pro-2/Slcle9	3	2
Slclv3Pro-2/Slcle9	3	4
Slclv3Pro-2/Slcle9	3	4
Slclv3Pro-2/Slcle9	3	4
Slclv3Pro-2/Slcle9	3	4
Slclv3Pro-2/Slcle9	3	4
Slclv3Pro-2/Slcle9	2	4
Slclv3Pro-2/Slcle9	3	4
Slclv3Pro-2/Slcle9	3	4
Slclv3Pro-2/Slcle9	4	4
Slclv3Pro-2/Slcle9	3	4
Slclv3Pro-2/Slcle9	3	4
Slclv3Pro-2/Slcle9	4	4
Slclv3Pro-2/Slcle9	2	4
Slclv3Pro-2/Slcle9	3	6
Slclv3Pro-2/Slcle9	3	6
Slclv3Pro-2/Slcle9	3	6
Slclv3Pro-2/Slcle9	3	6
Slclv3Pro-2/Slcle9	3	6
Slclv3Pro-2/Slcle9	3	6
Slclv3Pro-2/Slcle9	3	6
Slclv3Pro-2/Slcle9	3	6
Slclv3Pro-2/Slcle9	3	6
Slclv3Pro-2/Slcle9	2	6
Slclv3Pro-2/Slcle9	3	6
Slclv3Pro-2/Slcle9	3	6
Slclv3Pro-2/Slcle9	2	8
Slclv3Pro-2/Slcle9	3	8
Slclv3Pro-2/Slcle9	4	8
Slclv3Pro-2/Slcle9	3	8
Slclv3Pro-2/Slcle9	3	8
Slclv3Pro-2/Slcle9	3	8
Slclv3Pro-2/Slcle9	5	8
Slclv3Pro-2/Slcle9	3	8
Slclv3Pro-2/Slcle9	4	8
Slclv3Pro-2/Slcle9	3	8
Slclv3Pro-2/Slcle9	2	9
Slclv3Pro-2/Slcle9	4	9
Slclv3Pro-2/Slcle9	3	9
Slclv3Pro-2/Slcle9	2	9
Slclv3Pro-2/Slcle9	4	9
Slclv3Pro-2/Slcle9	3	9
Slclv3Pro-2/Slcle9	3	9
Slclv3Pro-2/Slcle9	3	9
Slclv3Pro-2/Slcle9	4	9
Slclv3Pro-2/Slcle9	3	9
Slclv3Pro-2/Slcle9	3	9
Slclv3Pro-2/Slcle9	3	9
Slclv3Pro-2/Slcle9	3	9
Slclv3Pro-2/Slcle9	4	10
Slclv3Pro-2/Slcle9	3	10
Slclv3Pro-2/Slcle9	3	10
Slclv3Pro-2/Slcle9	4	10
Slclv3Pro-2/Slcle9	3	10
Slclv3Pro-2/Slcle9	3	10
Slclv3Pro-2/Slcle9	3	10
Slclv3Pro-2/Slcle9	3	10
Slclv3Pro-2/Slcle9	3	10
Slclv3Pro-2/Slcle9	3	10
Slclv3Pro-2/Slcle9	5	10
Slclv3Pro-2/Slcle9	3	10
Slclv3Pro-2/Slcle9	3	10
Slclv3Pro-2/Slcle9	4	11
Slclv3Pro-2/Slcle9	4	11
Slclv3Pro-2/Slcle9	3	11
Slclv3Pro-2/Slcle9	3	11
Slclv3Pro-2/Slcle9	3	11
Slclv3Pro-2/Slcle9	4	11
Slclv3Pro-2/Slcle9	2	11
Slclv3Pro-2/Slcle9	3	11
Slclv3Pro-2/Slcle9	3	11
Slclv3Pro-2/Slcle9	2	11
Slclv3Pro-2/Slcle9	3	11
Slclv3Pro-2/Slcle9	3	11
Slclv3Pro-2/Slcle9	3	11
Slclv3Pro-2/Slcle9	3	12
Slclv3Pro-2/Slcle9	3	12
Slclv3Pro-2/Slcle9	2	12
Slclv3Pro-2/Slcle9	3	12
Slclv3Pro-2/Slcle9	3	12
Slclv3Pro-2/Slcle9	3	12
Slclv3Pro-2/Slcle9	3	12
Slclv3Pro-2/Slcle9	3	12
Slclv3Pro-2/Slcle9	3	12
Slclv3Pro-2/Slcle9	3	12
Slclv3Pro-2/Slcle9	3	12
Slclv3Pro-2/Slcle9	3	12
Slclv3Pro-2/Slcle9	4	12
Slclv3Pro-2/Slcle9	3	13
Slclv3Pro-2/Slcle9	3	13
Slclv3Pro-2/Slcle9	3	13
Slclv3Pro-2/Slcle9	3	13
Slclv3Pro-2/Slcle9	3	13
Slclv3Pro-2/Slcle9	3	13
Slclv3Pro-2/Slcle9	3	13
Slclv3Pro-2/Slcle9	3	13
Slclv3Pro-2/Slcle9	3	13
Slclv3Pro-2/Slcle9	3	13
Slclv3Pro-2/Slcle9	3	13
Slclv3Pro-2/Slcle9	3	13
Slclv3Pro-2/Slcle9	2	13
Slclv3Pro-2/Slcle9	3	14
Slclv3Pro-2/Slcle9	3	14
Slclv3Pro-2/Slcle9	3	14
Slclv3Pro-2/Slcle9	4	14
Slclv3Pro-2/Slcle9	3	14
Slclv3Pro-2/Slcle9	3	14
Slclv3Pro-2/Slcle9	3	14
Slclv3Pro-2/Slcle9	3	14
Slclv3Pro-2/Slcle9	3	14
Slclv3Pro-2/Slcle9	3	14
Slclv3Pro-2/Slcle9	3	14
Slclv3Pro-2/Slcle9	3	14
Slclv3Pro-2/Slcle9	3	14
Slclv3Pro-2/Slcle9	3	15
Slclv3Pro-2/Slcle9	4	15
Slclv3Pro-2/Slcle9	3	15
Slclv3Pro-2/Slcle9	3	15
Slclv3Pro-2/Slcle9	3	15
Slclv3Pro-2/Slcle9	3	15
Slclv3Pro-2/Slcle9	4	15
Slclv3Pro-2/Slcle9	3	15
Slclv3Pro-2/Slcle9	3	15
Slclv3Pro-2/Slcle9	3	15
Slclv3Pro-2/Slcle9	3	15
Slclv3Pro-2/Slcle9	3	15
Slclv3Pro-2/Slcle9	3	15
Slclv3Pro-2/Slcle9	3	16
Slclv3Pro-2/Slcle9	3	16
Slclv3Pro-2/Slcle9	2	16
Slclv3Pro-2/Slcle9	3	16
Slclv3Pro-2/Slcle9	3	16
Slclv3Pro-2/Slcle9	3	16
Slclv3Pro-2/Slcle9	3	16
Slclv3Pro-2/Slcle9	3	16
Slclv3Pro-2/Slcle9	2	16
Slclv3Pro-2/Slcle9	4	17
Slclv3Pro-2/Slcle9	3	17
Slclv3Pro-2/Slcle9	3	17
Slclv3Pro-2/Slcle9	3	17
Slclv3Pro-2/Slcle9	3	17
Slclv3Pro-2/Slcle9	3	17
Slclv3Pro-2/Slcle9	3	17
Slclv3Pro-2/Slcle9	2	17
Slclv3Pro-2/Slcle9	3	17
Slclv3Pro-2/Slcle9	3	17
Slclv3Pro-2/Slcle9	3	17
Slclv3Pro-2/Slcle9	3	17
Slclv3Pro-2/Slcle9	4	17
Slclv3Pro-2/Slcle9	3	18
Slclv3Pro-2/Slcle9	4	18
Slclv3Pro-2/Slcle9	3	18
Slclv3Pro-2/Slcle9	3	18
Slclv3Pro-2/Slcle9	3	18
Slclv3Pro-2/Slcle9	4	18
Slclv3Pro-2/Slcle9	4	18
Slclv3Pro-2/Slcle9	3	18
Slclv3Pro-2/Slcle9	3	18
Slclv3Pro-2/Slcle9	4	18
Slclv3Pro-2/Slcle9	3	18
Slclv3Pro-2/Slcle9	3	18
Slclv3Pro-2/Slcle9	4	18
Slclv3Pro-2/Slcle9	3	19
Slclv3Pro-2/Slcle9	4	19
Slclv3Pro-2/Slcle9	4	19
Slclv3Pro-2/Slcle9	4	19
Slclv3Pro-2/Slcle9	4	19
Slclv3Pro-2/Slcle9	3	19
Slclv3Pro-2/Slcle9	3	19
Slclv3Pro-2/Slcle9	3	19
Slclv3Pro-2/Slcle9	3	19
Slclv3Pro-2/Slcle9	3	19
Slclv3Pro-2/Slcle9	3	19
Slclv3Pro-2/Slcle9	4	19
Slclv3Pro-2/Slcle9	3	19
Slclv3Pro-2/Slcle9	3	20
Slclv3Pro-2/Slcle9	3	20
Slclv3Pro-2/Slcle9	3	20
Slclv3Pro-2/Slcle9	3	20
Slclv3Pro-2/Slcle9	3	20
Slclv3Pro-2/Slcle9	3	20
Slclv3Pro-2/Slcle9	3	20
Slclv3Pro-2/Slcle9	3	20
Slclv3Pro-2/Slcle9	2	20
Slclv3Pro-2/Slcle9	3	20
Slclv3Pro-2/Slcle9	3	20
Slclv3Pro-2/Slcle9	2	20
Slclv3Pro-2/Slcle9	4	20
Slclv3Pro-2/Slcle9	3	21
Slclv3Pro-2/Slcle9	4	21
Slclv3Pro-2/Slcle9	3	21
Slclv3Pro-2/Slcle9	2	21
Slclv3Pro-2/Slcle9	3	21
Slclv3Pro-2/Slcle9	3	21
Slclv3Pro-2/Slcle9	3	21
Slclv3Pro-2/Slcle9	3	21
Slclv3Pro-2/Slcle9	4	21
Slclv3Pro-2/Slcle9	4	21
Slclv3Pro-2/Slcle9	7	21
Slclv3Pro-2/Slcle9	3	21
Slclv3Pro-2/Slcle9	3	21
Slclv3Pro-2/Slcle9	3	22
Slclv3Pro-2/Slcle9	3	22
Slclv3Pro-2/Slcle9	3	22
Slclv3Pro-2/Slcle9	3	22
Slclv3Pro-2/Slcle9	2	22
Slclv3Pro-2/Slcle9	3	22
Slclv3Pro-2/Slcle9	4	22
Slclv3Pro-2/Slcle9	3	22
Slclv3Pro-2/Slcle9	3	22
Slclv3Pro-2/Slcle9	3	22
Slclv3Pro-2/Slcle9	3	22
Slclv3Pro-2/Slcle9	3	22
Slclv3Pro-2/Slcle9	3	22
Slclv3Pro-2/Slcle9	3	23
Slclv3Pro-2/Slcle9	3	23
Slclv3Pro-2/Slcle9	3	23
Slclv3Pro-2/Slcle9	4	23
Slclv3Pro-2/Slcle9	3	23
Slclv3Pro-2/Slcle9	3	23
Slclv3Pro-2/Slcle9	4	23
Slclv3Pro-2/Slcle9	3	23
Slclv3Pro-2/Slcle9	3	23
Slclv3Pro-2/Slcle9	3	23
Slclv3Pro-2/Slcle9	3	23
Slclv3Pro-2/Slcle9	3	23
Slclv3Pro-2/Slcle9	3	23
Slclv3Pro-2/Slcle9	3	24
Slclv3Pro-2/Slcle9	3	24
Slclv3Pro-2/Slcle9	3	24
Slclv3Pro-2/Slcle9	4	24
Slclv3Pro-2/Slcle9	3	24
Slclv3Pro-2/Slcle9	3	24
Slclv3Pro-2/Slcle9	2	24
Slclv3Pro-2/Slcle9	3	24
Slclv3Pro-2/Slcle9	3	24
Slclv3Pro-3	3	1
Slclv3Pro-3	3	1
Slclv3Pro-3	4	1
Slclv3Pro-3	4	1
Slclv3Pro-3	4	1
Slclv3Pro-3	3	1
Slclv3Pro-3	3	1
Slclv3Pro-3	4	1
Slclv3Pro-3	5	1
Slclv3Pro-3	3	1
Slclv3Pro-3	3	1
Slclv3Pro-3	5	1
Slclv3Pro-3	3	1
Slclv3Pro-3	3	3
Slclv3Pro-3	4	3
Slclv3Pro-3	3	3
Slclv3Pro-3	4	3
Slclv3Pro-3	3	3
Slclv3Pro-3	3	3
Slclv3Pro-3	3	3
Slclv3Pro-3	3	3
Slclv3Pro-3	3	3
Slclv3Pro-3	3	3
Slclv3Pro-3	3	3
Slclv3Pro-3	4	3
Slclv3Pro-3	3	3
Slclv3Pro-3	4	5
Slclv3Pro-3	3	5
Slclv3Pro-3	3	5
Slclv3Pro-3	3	5
Slclv3Pro-3	3	5
Slclv3Pro-3	3	5
Slclv3Pro-3	4	5
Slclv3Pro-3	3	5
Slclv3Pro-3	3	5
Slclv3Pro-3	4	5
Slclv3Pro-3	4	5
Slclv3Pro-3	3	5
Slclv3Pro-3	4	5
Slclv3Pro-3	3	7
Slclv3Pro-3	2	7
Slclv3Pro-3	4	7
Slclv3Pro-3	3	7
Slclv3Pro-3	4	7
Slclv3Pro-3	3	7
Slclv3Pro-3	3	7
Slclv3Pro-3	4	7
Slclv3Pro-3	3	7
Slclv3Pro-3	3	7
Slclv3Pro-3	4	7
Slclv3Pro-3	3	7
Slclv3Pro-3	4	7
Slclv3Pro-3	3	2
Slclv3Pro-3	4	2
Slclv3Pro-3	4	2
Slclv3Pro-3	3	2
Slclv3Pro-3	3	2
Slclv3Pro-3	4	2
Slclv3Pro-3	4	2
Slclv3Pro-3	4	2
Slclv3Pro-3	3	2
Slclv3Pro-3	3	2
Slclv3Pro-3	3	2
Slclv3Pro-3	4	2
Slclv3Pro-3	3	2
Slclv3Pro-3	3	4
Slclv3Pro-3	3	4
Slclv3Pro-3	3	4
Slclv3Pro-3	3	4
Slclv3Pro-3	3	4
Slclv3Pro-3	3	4
Slclv3Pro-3	3	4
Slclv3Pro-3	3	4
Slclv3Pro-3	3	4
Slclv3Pro-3	4	4
Slclv3Pro-3	3	4
Slclv3Pro-3	3	4
Slclv3Pro-3	3	4
Slclv3Pro-3	5	6
Slclv3Pro-3	4	6
Slclv3Pro-3	3	6
Slclv3Pro-3	4	6
Slclv3Pro-3	3	6
Slclv3Pro-3	3	6
Slclv3Pro-3	3	6
Slclv3Pro-3	3	6
Slclv3Pro-3	3	6
Slclv3Pro-3	3	6
Slclv3Pro-3	4	6
Slclv3Pro-3	2	6
Slclv3Pro-3	3	6
Slclv3Pro-3	3	8
Slclv3Pro-3	3	8
Slclv3Pro-3	3	8
Slclv3Pro-3	3	8
Slclv3Pro-3	3	8
Slclv3Pro-3	3	8
Slclv3Pro-3	4	8
Slclv3Pro-3	4	8
Slclv3Pro-3	5	8
Slclv3Pro-3	4	9
Slclv3Pro-3	3	9
Slclv3Pro-3	3	9
Slclv3Pro-3	3	9
Slclv3Pro-3	3	9
Slclv3Pro-3	4	9
Slclv3Pro-3	3	9
Slclv3Pro-3	4	9
Slclv3Pro-3	3	9
Slclv3Pro-3	3	9
Slclv3Pro-3	3	9
Slclv3Pro-3	3	9
Slclv3Pro-3	3	9
Slclv3Pro-3	3	10
Slclv3Pro-3	3	10
Slclv3Pro-3	3	10
Slclv3Pro-3	3	10
Slclv3Pro-3	5	10
Slclv3Pro-3	3	10
Slclv3Pro-3	4	10
Slclv3Pro-3	3	10
Slclv3Pro-3	4	10
Slclv3Pro-3	2	10
Slclv3Pro-3	2	10
Slclv3Pro-3	3	10
Slclv3Pro-3	3	10
Slclv3Pro-3	3	11
Slclv3Pro-3	3	11
Slclv3Pro-3	3	11
Slclv3Pro-3	3	11
Slclv3Pro-3	3	11
Slclv3Pro-3	3	11
Slclv3Pro-3	3	11
Slclv3Pro-3	3	11
Slclv3Pro-3	3	11
Slclv3Pro-3	3	11
Slclv3Pro-3	3	11
Slclv3Pro-3	4	11
Slclv3Pro-3	3	11
Slclv3Pro-3	3	12
Slclv3Pro-3	4	12
Slclv3Pro-3	3	12
Slclv3Pro-3	3	12
Slclv3Pro-3	3	12
Slclv3Pro-3	4	12
Slclv3Pro-3	3	12
Slclv3Pro-3	3	12
Slclv3Pro-3	4	12
Slclv3Pro-3	3	12
Slclv3Pro-3	3	12
Slclv3Pro-3	3	12
Slclv3Pro-3	3	12
Slclv3Pro-3	3	13
Slclv3Pro-3	4	13
Slclv3Pro-3	4	13
Slclv3Pro-3	4	13
Slclv3Pro-3	3	13
Slclv3Pro-3	3	13
Slclv3Pro-3	3	13
Slclv3Pro-3	3	13
Slclv3Pro-3	3	13
Slclv3Pro-3	3	13
Slclv3Pro-3	3	13
Slclv3Pro-3	3	13
Slclv3Pro-3	3	13
Slclv3Pro-3	3	14
Slclv3Pro-3	3	14
Slclv3Pro-3	3	14
Slclv3Pro-3	4	14
Slclv3Pro-3	3	14
Slclv3Pro-3	3	14
Slclv3Pro-3	3	14
Slclv3Pro-3	4	14
Slclv3Pro-3	3	14
Slclv3Pro-3	3	14
Slclv3Pro-3	2	14
Slclv3Pro-3	4	14
Slclv3Pro-3	3	14
Slclv3Pro-3	5	15
Slclv3Pro-3	3	15
Slclv3Pro-3	3	15
Slclv3Pro-3	3	15
Slclv3Pro-3	3	15
Slclv3Pro-3	3	15
Slclv3Pro-3	3	15
Slclv3Pro-3	4	15
Slclv3Pro-3	3	15
Slclv3Pro-3	3	15
Slclv3Pro-3	4	15
Slclv3Pro-3	3	15
Slclv3Pro-3	3	15
Slclv3Pro-3	3	16
Slclv3Pro-3	4	16
Slclv3Pro-3	3	16
Slclv3Pro-3	3	16
Slclv3Pro-3	3	16
Slclv3Pro-3	3	16
Slclv3Pro-3	3	16
Slclv3Pro-3	3	16
Slclv3Pro-3	4	16
Slclv3Pro-3/Slcle9	3	1
Slclv3Pro-3/Slcle9	2	1
Slclv3Pro-3/Slcle9	2	1
Slclv3Pro-3/Slcle9	3	1
Slclv3Pro-3/Slcle9	3	1
Slclv3Pro-3/Slcle9	3	1
Slclv3Pro-3/Slcle9	3	1
Slclv3Pro-3/Slcle9	3	1
Slclv3Pro-3/Slcle9	4	1
Slclv3Pro-3/Slcle9	3	1
Slclv3Pro-3/Slcle9	2	1
Slclv3Pro-3/Slcle9	3	1
Slclv3Pro-3/Slcle9	3	1
Slclv3Pro-3/Slcle9	3	3
Slclv3Pro-3/Slcle9	3	3
Slclv3Pro-3/Slcle9	2	3
Slclv3Pro-3/Slcle9	3	3
Slclv3Pro-3/Slcle9	3	3
Slclv3Pro-3/Slcle9	3	3
Slclv3Pro-3/Slcle9	2	3
Slclv3Pro-3/Slcle9	3	3
Slclv3Pro-3/Slcle9	2	3
Slclv3Pro-3/Slcle9	3	3
Slclv3Pro-3/Slcle9	4	3
Slclv3Pro-3/Slcle9	3	3
Slclv3Pro-3/Slcle9	3	3
Slclv3Pro-3/Slcle9	3	5
Slclv3Pro-3/Slcle9	3	5
Slclv3Pro-3/Slcle9	3	5
Slclv3Pro-3/Slcle9	2	5
Slclv3Pro-3/Slcle9	3	5
Slclv3Pro-3/Slcle9	3	5
Slclv3Pro-3/Slcle9	3	5
Slclv3Pro-3/Slcle9	3	5
Slclv3Pro-3/Slcle9	2	5
Slclv3Pro-3/Slcle9	2	5
Slclv3Pro-3/Slcle9	3	5
Slclv3Pro-3/Slcle9	3	5
Slclv3Pro-3/Slcle9	3	5
Slclv3Pro-3/Slcle9	4	7
Slclv3Pro-3/Slcle9	3	7
Slclv3Pro-3/Slcle9	3	7
Slclv3Pro-3/Slcle9	4	7
Slclv3Pro-3/Slcle9	3	7
Slclv3Pro-3/Slcle9	3	7
Slclv3Pro-3/Slcle9	4	7
Slclv3Pro-3/Slcle9	3	7
Slclv3Pro-3/Slcle9	3	7
Slclv3Pro-3/Slcle9	4	7
Slclv3Pro-3/Slcle9	3	7
Slclv3Pro-3/Slcle9	3	7
Slclv3Pro-3/Slcle9	3	2
Slclv3Pro-3/Slcle9	3	2
Slclv3Pro-3/Slcle9	3	2
Slclv3Pro-3/Slcle9	3	2
Slclv3Pro-3/Slcle9	3	2
Slclv3Pro-3/Slcle9	3	2
Slclv3Pro-3/Slcle9	3	2
Slclv3Pro-3/Slcle9	4	2
Slclv3Pro-3/Slcle9	3	2
Slclv3Pro-3/Slcle9	4	2
Slclv3Pro-3/Slcle9	3	2
Slclv3Pro-3/Slcle9	3	2
Slclv3Pro-3/Slcle9	3	2
Slclv3Pro-3/Slcle9	3	4
Slclv3Pro-3/Slcle9	3	4
Slclv3Pro-3/Slcle9	3	4
Slclv3Pro-3/Slcle9	3	4
Slclv3Pro-3/Slcle9	2	4
Slclv3Pro-3/Slcle9	3	4
Slclv3Pro-3/Slcle9	3	4
Slclv3Pro-3/Slcle9	3	4
Slclv3Pro-3/Slcle9	3	4
Slclv3Pro-3/Slcle9	3	4
Slclv3Pro-3/Slcle9	2	4
Slclv3Pro-3/Slcle9	3	4
Slclv3Pro-3/Slcle9	4	4
Slclv3Pro-3/Slcle9	3	6
Slclv3Pro-3/Slcle9	3	6
Slclv3Pro-3/Slcle9	3	6
Slclv3Pro-3/Slcle9	4	6
Slclv3Pro-3/Slcle9	3	6
Slclv3Pro-3/Slcle9	4	6
Slclv3Pro-3/Slcle9	4	6
Slclv3Pro-3/Slcle9	4	6
Slclv3Pro-3/Slcle9	3	6
Slclv3Pro-3/Slcle9	4	6
Slclv3Pro-3/Slcle9	4	6
Slclv3Pro-3/Slcle9	4	6
Slclv3Pro-3/Slcle9	4	6
Slclv3Pro-3/Slcle9	3	8
Slclv3Pro-3/Slcle9	4	8
Slclv3Pro-3/Slcle9	3	8
Slclv3Pro-3/Slcle9	3	8
Slclv3Pro-3/Slcle9	4	8
Slclv3Pro-3/Slcle9	3	8
Slclv3Pro-3/Slcle9	3	8
Slclv3Pro-3/Slcle9	3	8
Slclv3Pro-3/Slcle9	3	8
Slclv3Pro-3/Slcle9	3	8
Slclv3Pro-3/Slcle9	3	9
Slclv3Pro-3/Slcle9	4	9
Slclv3Pro-3/Slcle9	3	9
Slclv3Pro-3/Slcle9	3	9
Slclv3Pro-3/Slcle9	3	9
Slclv3Pro-3/Slcle9	4	9
Slclv3Pro-3/Slcle9	3	9
Slclv3Pro-3/Slcle9	3	9
Slclv3Pro-3/Slcle9	4	9
Slclv3Pro-3/Slcle9	3	9
Slclv3Pro-3/Slcle9	3	9
Slclv3Pro-3/Slcle9	3	9
Slclv3Pro-3/Slcle9	3	9
Slclv3Pro-3/Slcle9	3	10
Slclv3Pro-3/Slcle9	3	10
Slclv3Pro-3/Slcle9	2	10
Slclv3Pro-3/Slcle9	4	10
Slclv3Pro-3/Slcle9	3	10
Slclv3Pro-3/Slcle9	3	10
Slclv3Pro-3/Slcle9	4	10
Slclv3Pro-3/Slcle9	4	10
Slclv3Pro-3/Slcle9	3	10
Slclv3Pro-3/Slcle9	3	10
Slclv3Pro-3/Slcle9	3	10
Slclv3Pro-3/Slcle9	3	10
Slclv3Pro-3/Slcle9	3	10
Slclv3Pro-3/Slcle9	3	11
Slclv3Pro-3/Slcle9	3	11
Slclv3Pro-3/Slcle9	4	11
Slclv3Pro-3/Slcle9	3	11
Slclv3Pro-3/Slcle9	3	11
Slclv3Pro-3/Slcle9	4	11
Slclv3Pro-3/Slcle9	3	11
Slclv3Pro-3/Slcle9	3	11
Slclv3Pro-3/Slcle9	4	11
Slclv3Pro-3/Slcle9	4	11
Slclv3Pro-3/Slcle9	5	11
Slclv3Pro-3/Slcle9	3	11
Slclv3Pro-3/Slcle9	3	11
Slclv3Pro-3/Slcle9	4	12
Slclv3Pro-3/Slcle9	3	12
Slclv3Pro-3/Slcle9	3	12
Slclv3Pro-3/Slcle9	3	12
Slclv3Pro-3/Slcle9	3	12
Slclv3Pro-3/Slcle9	3	12
Slclv3Pro-3/Slcle9	4	12
Slclv3Pro-3/Slcle9	4	12
Slclv3Pro-3/Slcle9	4	12
Slclv3Pro-3/Slcle9	4	12
Slclv3Pro-3/Slcle9	4	12
Slclv3Pro-3/Slcle9	3	12
Slclv3Pro-3/Slcle9	3	12
Slclv3Pro-3/Slcle9	3	13
Slclv3Pro-3/Slcle9	3	13
Slclv3Pro-3/Slcle9	3	13
Slclv3Pro-3/Slcle9	3	13
Slclv3Pro-3/Slcle9	3	13
Slclv3Pro-3/Slcle9	3	13
Slclv3Pro-3/Slcle9	3	13
Slclv3Pro-3/Slcle9	3	13
Slclv3Pro-3/Slcle9	3	13
Slclv3Pro-3/Slcle9	3	13
Slclv3Pro-3/Slcle9	5	13
Slclv3Pro-3/Slcle9	3	13
Slclv3Pro-3/Slcle9	3	13
Slclv3Pro-3/Slcle9	3	14
Slclv3Pro-3/Slcle9	3	14
Slclv3Pro-3/Slcle9	3	14
Slclv3Pro-3/Slcle9	3	14
Slclv3Pro-3/Slcle9	3	14
Slclv3Pro-3/Slcle9	2	14
Slclv3Pro-3/Slcle9	3	14
Slclv3Pro-3/Slcle9	2	14
Slclv3Pro-3/Slcle9	3	14
Slclv3Pro-3/Slcle9	3	14
Slclv3Pro-3/Slcle9	3	14
Slclv3Pro-3/Slcle9	3	14
Slclv3Pro-3/Slcle9	2	14
Slclv3Pro-3/Slcle9	4	15
Slclv3Pro-3/Slcle9	3	15
Slclv3Pro-3/Slcle9	3	15
Slclv3Pro-3/Slcle9	3	15
Slclv3Pro-3/Slcle9	3	15
Slclv3Pro-3/Slcle9	3	15
Slclv3Pro-3/Slcle9	3	15
Slclv3Pro-3/Slcle9	3	15
Slclv3Pro-3/Slcle9	3	15
Slclv3Pro-3/Slcle9	3	15
Slclv3Pro-3/Slcle9	3	15
Slclv3Pro-3/Slcle9	3	15
Slclv3Pro-3/Slcle9	3	15
Slclv3Pro-3/Slcle9	4	16
Slclv3Pro-3/Slcle9	3	16
Slclv3Pro-3/Slcle9	3	16
Slclv3Pro-3/Slcle9	3	16
Slclv3Pro-3/Slcle9	3	16
Slclv3Pro-3/Slcle9	3	16
Slclv3Pro-3/Slcle9	3	16
Slclv3Pro-3/Slcle9	3	16
Slclv3Pro-3/Slcle9	4	16
Slclv3Pro-11	5	1
Slclv3Pro-11	4	1
Slclv3Pro-11	4	1
Slclv3Pro-11	5	1
Slclv3Pro-11	4	1
Slclv3Pro-11	3	1
Slclv3Pro-11	4	1
Slclv3Pro-11	4	1
Slclv3Pro-11	4	1
Slclv3Pro-11	4	1
Slclv3Pro-11	3	1
Slclv3Pro-11	3	1
Slclv3Pro-11	4	1
Slclv3Pro-11	4	3
Slclv3Pro-11	3	3
Slclv3Pro-11	4	3
Slclv3Pro-11	3	3
Slclv3Pro-11	3	3
Slclv3Pro-11	4	3
Slclv3Pro-11	5	3
Slclv3Pro-11	4	3
Slclv3Pro-11	4	3
Slclv3Pro-11	3	3
Slclv3Pro-11	4	3
Slclv3Pro-11	4	3
Slclv3Pro-11	5	3
Slclv3Pro-11	5	5
Slclv3Pro-11	4	5
Slclv3Pro-11	5	5
Slclv3Pro-11	3	5
Slclv3Pro-11	4	5
Slclv3Pro-11	3	5
Slclv3Pro-11	4	5
Slclv3Pro-11	4	5
Slclv3Pro-11	3	5
Slclv3Pro-11	3	5
Slclv3Pro-11	4	5
Slclv3Pro-11	3	5
Slclv3Pro-11	5	5
Slclv3Pro-11	4	7
Slclv3Pro-11	5	7
Slclv3Pro-11	4	7
Slclv3Pro-11	6	7
Slclv3Pro-11	5	7
Slclv3Pro-11	5	7
Slclv3Pro-11	5	7
Slclv3Pro-11	4	7
Slclv3Pro-11	6	7
Slclv3Pro-11	4	7
Slclv3Pro-11	5	7
Slclv3Pro-11	4	7
Slclv3Pro-11	5	7
Slclv3Pro-11	4	2
Slclv3Pro-11	5	2
Slclv3Pro-11	4	2
Slclv3Pro-11	4	2
Slclv3Pro-11	4	2
Slclv3Pro-11	4	2
Slclv3Pro-11	5	2
Slclv3Pro-11	4	2
Slclv3Pro-11	6	2
Slclv3Pro-11	4	2
Slclv3Pro-11	4	2
Slclv3Pro-11	5	2
Slclv3Pro-11	4	2
Slclv3Pro-11	4	4
Slclv3Pro-11	6	4
Slclv3Pro-11	4	4
Slclv3Pro-11	5	4
Slclv3Pro-11	3	4
Slclv3Pro-11	3	4
Slclv3Pro-11	5	4
Slclv3Pro-11	5	4
Slclv3Pro-11	4	4
Slclv3Pro-11	5	4
Slclv3Pro-11	5	4
Slclv3Pro-11	5	4
Slclv3Pro-11	3	4
Slclv3Pro-11	5	6
Slclv3Pro-11	4	6
Slclv3Pro-11	4	6
Slclv3Pro-11	5	6
Slclv3Pro-11	3	6
Slclv3Pro-11	4	6
Slclv3Pro-11	4	6
Slclv3Pro-11	5	6
Slclv3Pro-11	4	6
Slclv3Pro-11	5	6
Slclv3Pro-11	4	6
Slclv3Pro-11	3	6
Slclv3Pro-11	4	6
Slclv3Pro-11	3	8
Slclv3Pro-11	4	8
Slclv3Pro-11	5	8
Slclv3Pro-11	6	8
Slclv3Pro-11	5	8
Slclv3Pro-11	4	8
Slclv3Pro-11	5	8
Slclv3Pro-11	4	8
Slclv3Pro-11	3	8
Slclv3Pro-11	4	9
Slclv3Pro-11	3	9
Slclv3Pro-11	4	9
Slclv3Pro-11	4	9
Slclv3Pro-11	4	9
Slclv3Pro-11	3	9
Slclv3Pro-11	3	9
Slclv3Pro-11	5	9
Slclv3Pro-11	3	9
Slclv3Pro-11	4	9
Slclv3Pro-11	4	9
Slclv3Pro-11	8	9
Slclv3Pro-11	3	9
Slclv3Pro-11	5	10
Slclv3Pro-11	4	10
Slclv3Pro-11	5	10
Slclv3Pro-11	5	10
Slclv3Pro-11	5	10
Slclv3Pro-11	3	10
Slclv3Pro-11	4	10
Slclv3Pro-11	5	10
Slclv3Pro-11	5	10
Slclv3Pro-11	4	10
Slclv3Pro-11	5	10
Slclv3Pro-11	4	10
Slclv3Pro-11	5	10
Slclv3Pro-11	4	11
Slclv3Pro-11	3	11
Slclv3Pro-11	4	11
Slclv3Pro-11	5	11
Slclv3Pro-11	5	11
Slclv3Pro-11	4	11
Slclv3Pro-11	4	11
Slclv3Pro-11	7	11
Slclv3Pro-11	4	11
Slclv3Pro-11	4	11
Slclv3Pro-11	4	11
Slclv3Pro-11	3	11
Slclv3Pro-11	4	11
Slclv3Pro-11	3	12
Slclv3Pro-11	3	12
Slclv3Pro-11	4	12
Slclv3Pro-11	3	12
Slclv3Pro-11	4	12
Slclv3Pro-11	4	12
Slclv3Pro-11	4	12
Slclv3Pro-11	3	12
Slclv3Pro-11	4	12
Slclv3Pro-11	4	12
Slclv3Pro-11	3	12
Slclv3Pro-11	5	12
Slclv3Pro-11	4	12
Slclv3Pro-11	5	13
Slclv3Pro-11	4	13
Slclv3Pro-11	4	13
Slclv3Pro-11	3	13
Slclv3Pro-11	6	13
Slclv3Pro-11	5	13
Slclv3Pro-11	5	13
Slclv3Pro-11	5	13
Slclv3Pro-11	4	13
Slclv3Pro-11	6	13
Slclv3Pro-11	3	13
Slclv3Pro-11	4	13
Slclv3Pro-11	6	13
Slclv3Pro-11	3	14
Slclv3Pro-11	3	14
Slclv3Pro-11	3	14
Slclv3Pro-11	5	14
Slclv3Pro-11	4	14
Slclv3Pro-11	4	14
Slclv3Pro-11	5	14
Slclv3Pro-11	5	14
Slclv3Pro-11	5	14
Slclv3Pro-11	4	14
Slclv3Pro-11	5	14
Slclv3Pro-11	5	14
Slclv3Pro-11	4	14
Slclv3Pro-11	4	15
Slclv3Pro-11	4	15
Slclv3Pro-11	5	15
Slclv3Pro-11	5	15
Slclv3Pro-11	4	15
Slclv3Pro-11	4	15
Slclv3Pro-11	3	15
Slclv3Pro-11	3	15
Slclv3Pro-11	4	15
Slclv3Pro-11	5	15
Slclv3Pro-11	4	15
Slclv3Pro-11	4	15
Slclv3Pro-11	4	15
Slclv3Pro-11	3	16
Slclv3Pro-11	6	16
Slclv3Pro-11	4	16
Slclv3Pro-11	4	16
Slclv3Pro-11	5	16
Slclv3Pro-11	4	16
Slclv3Pro-11	3	16
Slclv3Pro-11	4	16
Slclv3Pro-11	4	16
Slclv3Pro-11/Slcle9	4	1
Slclv3Pro-11/Slcle9	4	1
Slclv3Pro-11/Slcle9	5	1
Slclv3Pro-11/Slcle9	4	1
Slclv3Pro-11/Slcle9	3	1
Slclv3Pro-11/Slcle9	4	1
Slclv3Pro-11/Slcle9	6	1
Slclv3Pro-11/Slcle9	3	1
Slclv3Pro-11/Slcle9	5	1
Slclv3Pro-11/Slcle9	6	1
Slclv3Pro-11/Slcle9	4	1
Slclv3Pro-11/Slcle9	3	1
Slclv3Pro-11/Slcle9	3	1
Slclv3Pro-11/Slcle9	4	3
Slclv3Pro-11/Slcle9	5	3
Slclv3Pro-11/Slcle9	4	3
Slclv3Pro-11/Slcle9	3	3
Slclv3Pro-11/Slcle9	5	3
Slclv3Pro-11/Slcle9	4	3
Slclv3Pro-11/Slcle9	3	3
Slclv3Pro-11/Slcle9	3	3
Slclv3Pro-11/Slcle9	3	3
Slclv3Pro-11/Slcle9	4	3
Slclv3Pro-11/Slcle9	4	3
Slclv3Pro-11/Slcle9	4	3
Slclv3Pro-11/Slcle9	4	3
Slclv3Pro-11/Slcle9	3	5
Slclv3Pro-11/Slcle9	4	5
Slclv3Pro-11/Slcle9	4	5
Slclv3Pro-11/Slcle9	3	5
Slclv3Pro-11/Slcle9	3	5
Slclv3Pro-11/Slcle9	4	5
Slclv3Pro-11/Slcle9	4	5
Slclv3Pro-11/Slcle9	3	5
Slclv3Pro-11/Slcle9	3	5
Slclv3Pro-11/Slcle9	5	5
Slclv3Pro-11/Slcle9	5	5
Slclv3Pro-11/Slcle9	4	5
Slclv3Pro-11/Slcle9	3	5
Slclv3Pro-11/Slcle9	4	7
Slclv3Pro-11/Slcle9	3	7
Slclv3Pro-11/Slcle9	3	7
Slclv3Pro-11/Slcle9	3	7
Slclv3Pro-11/Slcle9	4	7
Slclv3Pro-11/Slcle9	5	7
Slclv3Pro-11/Slcle9	4	7
Slclv3Pro-11/Slcle9	5	7
Slclv3Pro-11/Slcle9	6	7
Slclv3Pro-11/Slcle9	3	7
Slclv3Pro-11/Slcle9	5	7
Slclv3Pro-11/Slcle9	3	7
Slclv3Pro-11/Slcle9	5	7
Slclv3Pro-11/Slcle9	4	2
Slclv3Pro-11/Slcle9	6	2
Slclv3Pro-11/Slcle9	5	2
Slclv3Pro-11/Slcle9	5	2
Slclv3Pro-11/Slcle9	4	2
Slclv3Pro-11/Slcle9	6	2
Slclv3Pro-11/Slcle9	3	2
Slclv3Pro-11/Slcle9	4	2
Slclv3Pro-11/Slcle9	4	2
Slclv3Pro-11/Slcle9	5	2
Slclv3Pro-11/Slcle9	5	2
Slclv3Pro-11/Slcle9	4	2
Slclv3Pro-11/Slcle9	4	2
Slclv3Pro-11/Slcle9	3	4
Slclv3Pro-11/Slcle9	3	4
Slclv3Pro-11/Slcle9	3	4
Slclv3Pro-11/Slcle9	6	4
Slclv3Pro-11/Slcle9	5	4
Slclv3Pro-11/Slcle9	4	4
Slclv3Pro-11/Slcle9	4	4
Slclv3Pro-11/Slcle9	4	4
Slclv3Pro-11/Slcle9	4	4
Slclv3Pro-11/Slcle9	4	4
Slclv3Pro-11/Slcle9	4	4
Slclv3Pro-11/Slcle9	4	4
Slclv3Pro-11/Slcle9	5	4
Slclv3Pro-11/Slcle9	4	6
Slclv3Pro-11/Slcle9	5	6
Slclv3Pro-11/Slcle9	5	6
Slclv3Pro-11/Slcle9	5	6
Slclv3Pro-11/Slcle9	4	6
Slclv3Pro-11/Slcle9	5	6
Slclv3Pro-11/Slcle9	6	6
Slclv3Pro-11/Slcle9	4	6
Slclv3Pro-11/Slcle9	3	6
Slclv3Pro-11/Slcle9	3	6
Slclv3Pro-11/Slcle9	4	6
Slclv3Pro-11/Slcle9	4	6
Slclv3Pro-11/Slcle9	5	6
Slclv3Pro-11/Slcle9	4	8
Slclv3Pro-11/Slcle9	4	8
Slclv3Pro-11/Slcle9	4	8
Slclv3Pro-11/Slcle9	3	8
Slclv3Pro-11/Slcle9	3	8
Slclv3Pro-11/Slcle9	4	8
Slclv3Pro-11/Slcle9	3	8
Slclv3Pro-11/Slcle9	4	8
Slclv3Pro-11/Slcle9	3	8
Slclv3Pro-11/Slcle9	3	9
Slclv3Pro-11/Slcle9	3	9
Slclv3Pro-11/Slcle9	4	9
Slclv3Pro-11/Slcle9	4	9
Slclv3Pro-11/Slcle9	4	9
Slclv3Pro-11/Slcle9	5	9
Slclv3Pro-11/Slcle9	5	9
Slclv3Pro-11/Slcle9	4	9
Slclv3Pro-11/Slcle9	4	9
Slclv3Pro-11/Slcle9	5	9
Slclv3Pro-11/Slcle9	3	9
Slclv3Pro-11/Slcle9	3	9
Slclv3Pro-11/Slcle9	6	9
Slclv3Pro-11/Slcle9	3	10
Slclv3Pro-11/Slcle9	4	10
Slclv3Pro-11/Slcle9	7	10
Slclv3Pro-11/Slcle9	3	10
Slclv3Pro-11/Slcle9	3	10
Slclv3Pro-11/Slcle9	3	10
Slclv3Pro-11/Slcle9	11	10
Slclv3Pro-11/Slcle9	4	10
Slclv3Pro-11/Slcle9	4	10
Slclv3Pro-11/Slcle9	5	10
Slclv3Pro-11/Slcle9	6	10
Slclv3Pro-11/Slcle9	3	10
Slclv3Pro-11/Slcle9	5	10
Slclv3Pro-11/Slcle9	3	11
Slclv3Pro-11/Slcle9	4	11
Slclv3Pro-11/Slcle9	5	11
Slclv3Pro-11/Slcle9	4	11
Slclv3Pro-11/Slcle9	3	11
Slclv3Pro-11/Slcle9	3	11
Slclv3Pro-11/Slcle9	3	11
Slclv3Pro-11/Slcle9	3	11
Slclv3Pro-11/Slcle9	5	11
Slclv3Pro-11/Slcle9	3	11
Slclv3Pro-11/Slcle9	3	11
Slclv3Pro-11/Slcle9	4	11
Slclv3Pro-11/Slcle9	3	11
Slclv3Pro-11/Slcle9	5	12
Slclv3Pro-11/Slcle9	4	12
Slclv3Pro-11/Slcle9	5	12
Slclv3Pro-11/Slcle9	5	12
Slclv3Pro-11/Slcle9	4	12
Slclv3Pro-11/Slcle9	4	12
Slclv3Pro-11/Slcle9	4	12
Slclv3Pro-11/Slcle9	3	12
Slclv3Pro-11/Slcle9	5	12
Slclv3Pro-11/Slcle9	3	12
Slclv3Pro-11/Slcle9	4	12
Slclv3Pro-11/Slcle9	5	12
Slclv3Pro-11/Slcle9	3	12
Slclv3Pro-11/Slcle9	3	13
Slclv3Pro-11/Slcle9	3	13
Slclv3Pro-11/Slcle9	3	13
Slclv3Pro-11/Slcle9	4	13
Slclv3Pro-11/Slcle9	3	13
Slclv3Pro-11/Slcle9	3	13
Slclv3Pro-11/Slcle9	4	13
Slclv3Pro-11/Slcle9	4	13
Slclv3Pro-11/Slcle9	3	13
Slclv3Pro-11/Slcle9	3	13
Slclv3Pro-11/Slcle9	4	13
Slclv3Pro-11/Slcle9	4	13
Slclv3Pro-11/Slcle9	5	13
Slclv3Pro-11/Slcle9	4	14
Slclv3Pro-11/Slcle9	3	14
Slclv3Pro-11/Slcle9	3	14
Slclv3Pro-11/Slcle9	4	14
Slclv3Pro-11/Slcle9	5	14
Slclv3Pro-11/Slcle9	3	14
Slclv3Pro-11/Slcle9	3	14
Slclv3Pro-11/Slcle9	3	14
Slclv3Pro-11/Slcle9	3	14
Slclv3Pro-11/Slcle9	3	14
Slclv3Pro-11/Slcle9	3	14
Slclv3Pro-11/Slcle9	3	14
Slclv3Pro-11/Slcle9	4	14
Slclv3Pro-11/Slcle9	3	15
Slclv3Pro-11/Slcle9	3	15
Slclv3Pro-11/Slcle9	4	15
Slclv3Pro-11/Slcle9	4	15
Slclv3Pro-11/Slcle9	3	15
Slclv3Pro-11/Slcle9	3	15
Slclv3Pro-11/Slcle9	4	15
Slclv3Pro-11/Slcle9	3	15
Slclv3Pro-11/Slcle9	5	15
Slclv3Pro-11/Slcle9	4	15
Slclv3Pro-11/Slcle9	3	15
Slclv3Pro-11/Slcle9	4	15
Slclv3Pro-11/Slcle9	4	15
Slclv3Pro-11/Slcle9	3	16
Slclv3Pro-11/Slcle9	3	16
Slclv3Pro-11/Slcle9	3	16
Slclv3Pro-11/Slcle9	2	16
Slclv3Pro-11/Slcle9	3	16
Slclv3Pro-11/Slcle9	3	16
[truncated: 3,077 more rows]

## Sheet: Slclv3Pro Slcle9 Rep. 3
Table S3. Locule number counts raw data from all seasons and qRT results.
Source Data 5. Locule number counts of WT, Slcle9, Slclv3Pro single mutants, and Slclv3Pro Slcle9 double mutants from Spring 2020 field season in Florida related to Fig. 2C, fig. S1A, and fig. S2B.
Genotype	Locule Number	Plant Number
WT	3	1
WT	3	1
WT	3	1
WT	3	1
WT	3	1
WT	4	1
WT	4	1
WT	3	1
WT	3	1
WT	3	1
WT	3	1
WT	3	1
WT	3	1
WT	3	1
WT	4	1
WT	3	2
WT	2	2
WT	3	2
WT	3	2
WT	3	2
WT	3	2
WT	3	2
WT	3	2
WT	3	2
WT	3	2
WT	3	2
WT	3	2
WT	3	2
WT	3	2
WT	3	2
WT	3	3
WT	3	3
WT	3	3
WT	3	3
WT	3	3
WT	3	3
WT	3	3
WT	2	3
WT	3	3
WT	2	3
WT	2	3
WT	2	3
WT	2	3
WT	2	3
WT	2	3
WT	3	4
WT	3	4
WT	3	4
WT	3	4
WT	3	4
WT	3	4
WT	3	4
WT	2	4
WT	3	4
WT	3	4
WT	3	4
WT	4	4
WT	2	4
WT	3	4
WT	3	4
WT	3	5
WT	2	5
WT	2	5
WT	2	5
WT	2	5
WT	2	5
WT	2	5
WT	3	5
WT	2	5
WT	3	5
WT	3	5
WT	2	5
WT	3	5
WT	3	5
WT	2	5
WT	3	6
WT	3	6
WT	4	6
WT	3	6
WT	2	6
WT	3	6
WT	3	6
WT	3	6
WT	3	6
WT	3	6
WT	3	6
WT	3	6
WT	3	6
WT	3	6
WT	3	6
WT	3	7
WT	3	7
WT	2	7
WT	3	7
WT	3	7
WT	2	7
WT	3	7
WT	3	7
WT	3	7
WT	3	7
WT	3	7
WT	3	7
WT	3	7
WT	3	7
WT	2	7
WT	4	8
WT	2	8
WT	2	8
WT	2	8
WT	3	8
WT	3	8
WT	3	8
WT	2	8
WT	3	8
WT	3	8
WT	3	8
WT	3	8
WT	3	8
WT	3	8
WT	2	8
Slcle9	2	1
Slcle9	2	1
Slcle9	3	1
Slcle9	2	1
Slcle9	3	1
Slcle9	3	1
Slcle9	3	1
Slcle9	2	1
Slcle9	3	1
Slcle9	3	1
Slcle9	2	1
Slcle9	2	1
Slcle9	3	1
Slcle9	2	1
Slcle9	2	1
Slcle9	3	2
Slcle9	3	2
Slcle9	3	2
Slcle9	3	2
Slcle9	3	2
Slcle9	2	2
Slcle9	2	2
Slcle9	3	2
Slcle9	3	2
Slcle9	3	2
Slcle9	3	2
Slcle9	3	2
Slcle9	3	2
Slcle9	3	2
Slcle9	3	2
Slcle9	3	3
Slcle9	4	3
Slcle9	3	3
Slcle9	2	3
Slcle9	3	3
Slcle9	3	3
Slcle9	2	3
Slcle9	3	3
Slcle9	3	3
Slcle9	3	3
Slcle9	3	3
Slcle9	3	3
Slcle9	3	3
Slcle9	2	3
Slcle9	3	3
Slcle9	3	4
Slcle9	2	4
Slcle9	3	4
Slcle9	3	4
Slcle9	2	4
Slcle9	2	4
Slcle9	3	4
Slcle9	3	4
Slcle9	2	4
Slcle9	2	4
Slcle9	2	4
Slcle9	2	4
Slcle9	2	4
Slcle9	2	4
Slcle9	2	4
Slcle9	2	5
Slcle9	3	5
Slcle9	3	5
Slcle9	3	5
Slcle9	2	5
Slcle9	3	5
Slcle9	3	5
Slcle9	2	5
Slcle9	3	5
Slcle9	3	5
Slcle9	2	5
Slcle9	3	5
Slcle9	3	5
Slcle9	3	5
Slcle9	3	5
Slcle9	3	6
Slcle9	2	6
Slcle9	3	6
Slcle9	2	6
Slcle9	3	6
Slcle9	2	6
Slcle9	2	6
Slcle9	3	6
Slcle9	3	6
Slcle9	3	6
Slcle9	3	6
Slcle9	2	6
Slcle9	3	6
Slcle9	2	6
Slcle9	2	6
Slcle9	3	7
Slcle9	3	7
Slcle9	3	7
Slcle9	2	7
Slcle9	2	7
Slcle9	3	7
Slcle9	3	7
Slcle9	3	7
Slcle9	3	7
Slcle9	3	7
Slcle9	3	7
Slcle9	3	7
Slcle9	2	7
Slcle9	3	7
Slcle9	3	7
Slcle9	3	8
Slcle9	3	8
Slcle9	2	8
Slcle9	2	8
Slcle9	3	8
Slcle9	3	8
Slcle9	2	8
Slcle9	3	8
Slcle9	3	8
Slcle9	3	8
Slcle9	3	8
Slcle9	3	8
Slcle9	3	8
Slcle9	3	8
Slcle9	3	8
Slclv3Pro-2	3	1
Slclv3Pro-2	6	1
Slclv3Pro-2	2	1
Slclv3Pro-2	3	1
Slclv3Pro-2	3	1
Slclv3Pro-2	3	1
Slclv3Pro-2	3	1
Slclv3Pro-2	3	1
Slclv3Pro-2	3	1
Slclv3Pro-2	3	1
Slclv3Pro-2	3	1
Slclv3Pro-2	2	1
Slclv3Pro-2	4	1
Slclv3Pro-2	3	1
Slclv3Pro-2	3	1
Slclv3Pro-2	3	2
Slclv3Pro-2	3	2
Slclv3Pro-2	4	2
Slclv3Pro-2	3	2
Slclv3Pro-2	3	2
Slclv3Pro-2	3	2
Slclv3Pro-2	2	2
Slclv3Pro-2	3	2
Slclv3Pro-2	3	2
Slclv3Pro-2	3	2
Slclv3Pro-2	3	2
Slclv3Pro-2	4	2
Slclv3Pro-2	3	2
Slclv3Pro-2	3	2
Slclv3Pro-2	3	2
Slclv3Pro-2	3	3
Slclv3Pro-2	3	3
Slclv3Pro-2	3	3
Slclv3Pro-2	3	3
Slclv3Pro-2	3	3
Slclv3Pro-2	3	3
Slclv3Pro-2	3	3
Slclv3Pro-2	3	3
Slclv3Pro-2	3	3
Slclv3Pro-2	4	3
Slclv3Pro-2	3	3
Slclv3Pro-2	3	3
Slclv3Pro-2	3	3
Slclv3Pro-2	3	3
Slclv3Pro-2	3	3
Slclv3Pro-2	2	4
Slclv3Pro-2	3	4
Slclv3Pro-2	4	4
Slclv3Pro-2	4	4
Slclv3Pro-2	3	4
Slclv3Pro-2	3	4
Slclv3Pro-2	3	4
Slclv3Pro-2	3	4
Slclv3Pro-2	3	4
Slclv3Pro-2	3	4
Slclv3Pro-2	3	4
Slclv3Pro-2	3	4
Slclv3Pro-2	3	4
Slclv3Pro-2	4	4
Slclv3Pro-2	3	4
Slclv3Pro-2	3	5
Slclv3Pro-2	2	5
Slclv3Pro-2	3	5
Slclv3Pro-2	3	5
Slclv3Pro-2	3	5
Slclv3Pro-2	3	5
Slclv3Pro-2	3	5
Slclv3Pro-2	3	5
Slclv3Pro-2	3	5
Slclv3Pro-2	3	5
Slclv3Pro-2	3	5
Slclv3Pro-2	3	5
Slclv3Pro-2	4	5
Slclv3Pro-2	3	5
Slclv3Pro-2	3	5
Slclv3Pro-2	3	6
Slclv3Pro-2	3	6
Slclv3Pro-2	3	6
Slclv3Pro-2	3	6
Slclv3Pro-2	4	6
Slclv3Pro-2	3	6
Slclv3Pro-2	3	6
Slclv3Pro-2	3	6
Slclv3Pro-2	3	6
Slclv3Pro-2	3	6
Slclv3Pro-2	3	6
Slclv3Pro-2	3	6
Slclv3Pro-2	3	6
Slclv3Pro-2	3	6
Slclv3Pro-2	3	6
Slclv3Pro-2	3	7
Slclv3Pro-2	4	7
Slclv3Pro-2	2	7
Slclv3Pro-2	3	7
Slclv3Pro-2	3	7
Slclv3Pro-2	3	7
Slclv3Pro-2	3	7
Slclv3Pro-2	3	7
Slclv3Pro-2	4	7
Slclv3Pro-2	3	7
Slclv3Pro-2	3	7
Slclv3Pro-2	3	7
Slclv3Pro-2	3	7
Slclv3Pro-2	3	7
Slclv3Pro-2	3	7
Slclv3Pro-2	3	8
Slclv3Pro-2	2	8
Slclv3Pro-2	3	8
Slclv3Pro-2	3	8
Slclv3Pro-2	3	8
Slclv3Pro-2	3	8
Slclv3Pro-2	3	8
Slclv3Pro-2	3	8
Slclv3Pro-2	3	8
Slclv3Pro-2	3	8
Slclv3Pro-2	3	8
Slclv3Pro-2	3	8
Slclv3Pro-2	2	8
Slclv3Pro-2	3	8
Slclv3Pro-2	3	8
Slclv3Pro-2	3	9
Slclv3Pro-2	3	9
Slclv3Pro-2	3	9
Slclv3Pro-2	3	9
Slclv3Pro-2	3	9
Slclv3Pro-2	3	9
Slclv3Pro-2	3	9
Slclv3Pro-2	3	9
Slclv3Pro-2	3	9
Slclv3Pro-2	2	9
Slclv3Pro-2	3	9
Slclv3Pro-2	3	9
Slclv3Pro-2	3	9
Slclv3Pro-2	3	9
Slclv3Pro-2	3	9
Slclv3Pro-2	3	10
Slclv3Pro-2	4	10
Slclv3Pro-2	3	10
Slclv3Pro-2	3	10
Slclv3Pro-2	3	10
Slclv3Pro-2	3	10
Slclv3Pro-2	3	10
Slclv3Pro-2	3	10
Slclv3Pro-2	3	10
Slclv3Pro-2	3	10
Slclv3Pro-2	3	10
Slclv3Pro-2	3	10
Slclv3Pro-2	2	10
Slclv3Pro-2	3	10
Slclv3Pro-2	3	10
Slclv3Pro-2	3	11
Slclv3Pro-2	3	11
Slclv3Pro-2	4	11
Slclv3Pro-2	3	11
Slclv3Pro-2	3	11
Slclv3Pro-2	4	11
Slclv3Pro-2	3	11
Slclv3Pro-2	3	11
Slclv3Pro-2	3	11
Slclv3Pro-2	3	11
Slclv3Pro-2	3	11
Slclv3Pro-2	3	11
Slclv3Pro-2	4	11
Slclv3Pro-2	3	11
Slclv3Pro-2	3	11
Slclv3Pro-2	3	12
Slclv3Pro-2	3	12
Slclv3Pro-2	3	12
Slclv3Pro-2	3	12
Slclv3Pro-2	2	12
Slclv3Pro-2	3	12
Slclv3Pro-2	3	12
Slclv3Pro-2	3	12
Slclv3Pro-2	3	12
Slclv3Pro-2	3	12
Slclv3Pro-2	3	12
Slclv3Pro-2	3	12
Slclv3Pro-2	2	12
Slclv3Pro-2	3	12
Slclv3Pro-2	3	12
Slclv3Pro-2	3	13
Slclv3Pro-2	3	13
Slclv3Pro-2	4	13
Slclv3Pro-2	3	13
Slclv3Pro-2	2	13
Slclv3Pro-2	3	13
Slclv3Pro-2	3	13
Slclv3Pro-2	3	13
Slclv3Pro-2	3	13
Slclv3Pro-2	3	13
Slclv3Pro-2	3	13
Slclv3Pro-2	3	13
Slclv3Pro-2	4	13
Slclv3Pro-2	3	13
Slclv3Pro-2	3	13
Slclv3Pro-2	2	14
Slclv3Pro-2	2	14
Slclv3Pro-2	2	14
Slclv3Pro-2	2	14
Slclv3Pro-2	3	14
Slclv3Pro-2	3	14
Slclv3Pro-2	3	14
Slclv3Pro-2	3	14
Slclv3Pro-2	3	14
Slclv3Pro-2	3	14
Slclv3Pro-2	3	14
Slclv3Pro-2	4	14
Slclv3Pro-2	3	14
Slclv3Pro-2	3	14
Slclv3Pro-2	3	14
Slclv3Pro-2	4	15
Slclv3Pro-2	2	15
Slclv3Pro-2	2	15
Slclv3Pro-2	3	15
Slclv3Pro-2	3	15
Slclv3Pro-2	3	15
Slclv3Pro-2	3	15
Slclv3Pro-2	2	15
Slclv3Pro-2	3	15
Slclv3Pro-2	3	15
Slclv3Pro-2	3	15
Slclv3Pro-2	3	15
Slclv3Pro-2	3	15
Slclv3Pro-2	2	15
Slclv3Pro-2	3	15
Slclv3Pro-2/Slcle9	3	1
Slclv3Pro-2/Slcle9	3	1
Slclv3Pro-2/Slcle9	3	1
Slclv3Pro-2/Slcle9	4	1
Slclv3Pro-2/Slcle9	3	1
Slclv3Pro-2/Slcle9	4	1
Slclv3Pro-2/Slcle9	4	1
Slclv3Pro-2/Slcle9	3	1
Slclv3Pro-2/Slcle9	3	1
Slclv3Pro-2/Slcle9	2	1
Slclv3Pro-2/Slcle9	2	1
Slclv3Pro-2/Slcle9	3	1
Slclv3Pro-2/Slcle9	2	1
Slclv3Pro-2/Slcle9	2	1
Slclv3Pro-2/Slcle9	4	1
Slclv3Pro-2/Slcle9	3	2
Slclv3Pro-2/Slcle9	3	2
Slclv3Pro-2/Slcle9	3	2
Slclv3Pro-2/Slcle9	4	2
Slclv3Pro-2/Slcle9	4	2
Slclv3Pro-2/Slcle9	3	2
Slclv3Pro-2/Slcle9	4	2
Slclv3Pro-2/Slcle9	3	2
Slclv3Pro-2/Slcle9	3	2
Slclv3Pro-2/Slcle9	3	2
Slclv3Pro-2/Slcle9	3	2
Slclv3Pro-2/Slcle9	3	2
Slclv3Pro-2/Slcle9	3	2
Slclv3Pro-2/Slcle9	3	2
Slclv3Pro-2/Slcle9	3	2
Slclv3Pro-2/Slcle9	3	3
Slclv3Pro-2/Slcle9	3	3
Slclv3Pro-2/Slcle9	3	3
Slclv3Pro-2/Slcle9	3	3
Slclv3Pro-2/Slcle9	3	3
Slclv3Pro-2/Slcle9	3	3
Slclv3Pro-2/Slcle9	4	3
Slclv3Pro-2/Slcle9	3	3
Slclv3Pro-2/Slcle9	3	3
Slclv3Pro-2/Slcle9	3	3
Slclv3Pro-2/Slcle9	3	3
Slclv3Pro-2/Slcle9	3	3
Slclv3Pro-2/Slcle9	4	3
Slclv3Pro-2/Slcle9	3	3
Slclv3Pro-2/Slcle9	3	3
Slclv3Pro-2/Slcle9	3	4
Slclv3Pro-2/Slcle9	3	4
Slclv3Pro-2/Slcle9	3	4
Slclv3Pro-2/Slcle9	3	4
Slclv3Pro-2/Slcle9	3	4
Slclv3Pro-2/Slcle9	4	4
Slclv3Pro-2/Slcle9	4	4
Slclv3Pro-2/Slcle9	3	4
Slclv3Pro-2/Slcle9	3	4
Slclv3Pro-2/Slcle9	4	4
Slclv3Pro-2/Slcle9	3	4
Slclv3Pro-2/Slcle9	3	4
Slclv3Pro-2/Slcle9	3	4
Slclv3Pro-2/Slcle9	3	4
Slclv3Pro-2/Slcle9	7	4
Slclv3Pro-2/Slcle9	3	5
Slclv3Pro-2/Slcle9	3	5
Slclv3Pro-2/Slcle9	4	5
Slclv3Pro-2/Slcle9	3	5
Slclv3Pro-2/Slcle9	3	5
Slclv3Pro-2/Slcle9	3	5
Slclv3Pro-2/Slcle9	3	5
Slclv3Pro-2/Slcle9	3	5
Slclv3Pro-2/Slcle9	3	5
Slclv3Pro-2/Slcle9	3	5
Slclv3Pro-2/Slcle9	3	5
Slclv3Pro-2/Slcle9	4	5
Slclv3Pro-2/Slcle9	2	5
Slclv3Pro-2/Slcle9	3	5
Slclv3Pro-2/Slcle9	3	5
Slclv3Pro-2/Slcle9	2	6
Slclv3Pro-2/Slcle9	3	6
Slclv3Pro-2/Slcle9	3	6
Slclv3Pro-2/Slcle9	3	6
Slclv3Pro-2/Slcle9	4	6
Slclv3Pro-2/Slcle9	4	6
Slclv3Pro-2/Slcle9	3	6
Slclv3Pro-2/Slcle9	3	6
Slclv3Pro-2/Slcle9	2	6
Slclv3Pro-2/Slcle9	2	6
Slclv3Pro-2/Slcle9	3	6
Slclv3Pro-2/Slcle9	3	6
Slclv3Pro-2/Slcle9	2	6
Slclv3Pro-2/Slcle9	3	6
Slclv3Pro-2/Slcle9	3	6
Slclv3Pro-2/Slcle9	4	7
Slclv3Pro-2/Slcle9	3	7
Slclv3Pro-2/Slcle9	3	7
Slclv3Pro-2/Slcle9	3	7
Slclv3Pro-2/Slcle9	4	7
Slclv3Pro-2/Slcle9	3	7
Slclv3Pro-2/Slcle9	3	7
Slclv3Pro-2/Slcle9	3	7
Slclv3Pro-2/Slcle9	2	7
Slclv3Pro-2/Slcle9	3	7
Slclv3Pro-2/Slcle9	4	7
Slclv3Pro-2/Slcle9	2	7
Slclv3Pro-2/Slcle9	3	7
Slclv3Pro-2/Slcle9	3	7
Slclv3Pro-2/Slcle9	3	7
Slclv3Pro-2/Slcle9	3	8
Slclv3Pro-2/Slcle9	3	8
Slclv3Pro-2/Slcle9	3	8
Slclv3Pro-2/Slcle9	3	8
Slclv3Pro-2/Slcle9	3	8
Slclv3Pro-2/Slcle9	3	8
Slclv3Pro-2/Slcle9	3	8
Slclv3Pro-2/Slcle9	3	8
Slclv3Pro-2/Slcle9	3	8
Slclv3Pro-2/Slcle9	3	8
Slclv3Pro-2/Slcle9	3	8
Slclv3Pro-2/Slcle9	3	8
Slclv3Pro-2/Slcle9	3	8
Slclv3Pro-2/Slcle9	3	8
Slclv3Pro-2/Slcle9	3	8
Slclv3Pro-2/Slcle9	3	9
Slclv3Pro-2/Slcle9	3	9
Slclv3Pro-2/Slcle9	3	9
Slclv3Pro-2/Slcle9	4	9
Slclv3Pro-2/Slcle9	2	9
Slclv3Pro-2/Slcle9	3	9
Slclv3Pro-2/Slcle9	3	9
Slclv3Pro-2/Slcle9	3	9
Slclv3Pro-2/Slcle9	3	9
Slclv3Pro-2/Slcle9	3	9
Slclv3Pro-2/Slcle9	3	9
Slclv3Pro-2/Slcle9	3	9
Slclv3Pro-2/Slcle9	3	9
Slclv3Pro-2/Slcle9	2	9
Slclv3Pro-2/Slcle9	3	9
Slclv3Pro-2/Slcle9	3	10
Slclv3Pro-2/Slcle9	3	10
Slclv3Pro-2/Slcle9	2	10
Slclv3Pro-2/Slcle9	3	10
Slclv3Pro-2/Slcle9	3	10
Slclv3Pro-2/Slcle9	3	10
Slclv3Pro-2/Slcle9	3	10
Slclv3Pro-2/Slcle9	3	10
Slclv3Pro-2/Slcle9	2	10
Slclv3Pro-2/Slcle9	3	10
Slclv3Pro-2/Slcle9	3	10
Slclv3Pro-2/Slcle9	3	10
Slclv3Pro-2/Slcle9	3	10
Slclv3Pro-2/Slcle9	3	10
Slclv3Pro-2/Slcle9	3	10
Slclv3Pro-2/Slcle9	3	11
Slclv3Pro-2/Slcle9	3	11
Slclv3Pro-2/Slcle9	3	11
Slclv3Pro-2/Slcle9	3	11
Slclv3Pro-2/Slcle9	3	11
Slclv3Pro-2/Slcle9	3	11
Slclv3Pro-2/Slcle9	3	11
Slclv3Pro-2/Slcle9	3	11
Slclv3Pro-2/Slcle9	3	11
Slclv3Pro-2/Slcle9	3	11
Slclv3Pro-2/Slcle9	3	11
Slclv3Pro-2/Slcle9	3	11
Slclv3Pro-2/Slcle9	3	11
Slclv3Pro-2/Slcle9	3	11
Slclv3Pro-2/Slcle9	3	11
Slclv3Pro-2/Slcle9	3	12
Slclv3Pro-2/Slcle9	3	12
Slclv3Pro-2/Slcle9	2	12
Slclv3Pro-2/Slcle9	3	12
Slclv3Pro-2/Slcle9	2	12
Slclv3Pro-2/Slcle9	3	12
Slclv3Pro-2/Slcle9	3	12
Slclv3Pro-2/Slcle9	2	12
Slclv3Pro-2/Slcle9	3	12
Slclv3Pro-2/Slcle9	3	12
Slclv3Pro-2/Slcle9	3	12
Slclv3Pro-2/Slcle9	3	12
Slclv3Pro-2/Slcle9	3	12
Slclv3Pro-2/Slcle9	3	12
Slclv3Pro-2/Slcle9	2	12
Slclv3Pro-2/Slcle9	3	13
Slclv3Pro-2/Slcle9	3	13
Slclv3Pro-2/Slcle9	3	13
Slclv3Pro-2/Slcle9	3	13
Slclv3Pro-2/Slcle9	3	13
Slclv3Pro-2/Slcle9	3	13
Slclv3Pro-2/Slcle9	3	13
Slclv3Pro-2/Slcle9	3	13
Slclv3Pro-2/Slcle9	3	13
Slclv3Pro-2/Slcle9	3	13
Slclv3Pro-2/Slcle9	3	13
Slclv3Pro-2/Slcle9	3	13
Slclv3Pro-2/Slcle9	2	13
Slclv3Pro-2/Slcle9	2	13
Slclv3Pro-2/Slcle9	3	13
Slclv3Pro-2/Slcle9	3	14
Slclv3Pro-2/Slcle9	3	14
Slclv3Pro-2/Slcle9	3	14
Slclv3Pro-2/Slcle9	3	14
Slclv3Pro-2/Slcle9	3	14
Slclv3Pro-2/Slcle9	3	14
Slclv3Pro-2/Slcle9	2	14
Slclv3Pro-2/Slcle9	2	14
Slclv3Pro-2/Slcle9	3	14
Slclv3Pro-2/Slcle9	3	14
Slclv3Pro-2/Slcle9	3	14
Slclv3Pro-2/Slcle9	3	14
Slclv3Pro-2/Slcle9	3	14
Slclv3Pro-2/Slcle9	3	14
Slclv3Pro-2/Slcle9	4	14
Slclv3Pro-2/Slcle9	3	15
Slclv3Pro-2/Slcle9	3	15
Slclv3Pro-2/Slcle9	3	15
Slclv3Pro-2/Slcle9	3	15
Slclv3Pro-2/Slcle9	3	15
Slclv3Pro-2/Slcle9	3	15
Slclv3Pro-2/Slcle9	3	15
Slclv3Pro-2/Slcle9	3	15
Slclv3Pro-2/Slcle9	3	15
Slclv3Pro-2/Slcle9	3	15
Slclv3Pro-2/Slcle9	3	15
Slclv3Pro-2/Slcle9	3	15
Slclv3Pro-2/Slcle9	3	15
Slclv3Pro-2/Slcle9	2	15
Slclv3Pro-2/Slcle9	3	15
Slclv3Pro-2/Slcle9	3	16
Slclv3Pro-2/Slcle9	3	16
Slclv3Pro-2/Slcle9	3	16
Slclv3Pro-2/Slcle9	3	16
Slclv3Pro-2/Slcle9	3	16
Slclv3Pro-2/Slcle9	3	16
Slclv3Pro-2/Slcle9	3	16
Slclv3Pro-2/Slcle9	2	16
Slclv3Pro-2/Slcle9	3	16
Slclv3Pro-2/Slcle9	3	16
Slclv3Pro-2/Slcle9	3	16
Slclv3Pro-2/Slcle9	3	16
Slclv3Pro-2/Slcle9	4	16
Slclv3Pro-2/Slcle9	3	16
Slclv3Pro-2/Slcle9	3	16
Slclv3Pro-3	3	1
Slclv3Pro-3	3	1
Slclv3Pro-3	3	1
Slclv3Pro-3	3	1
Slclv3Pro-3	4	1
Slclv3Pro-3	3	1
Slclv3Pro-3	3	1
Slclv3Pro-3	3	1
Slclv3Pro-3	2	1
Slclv3Pro-3	3	1
Slclv3Pro-3	5	1
Slclv3Pro-3	4	1
Slclv3Pro-3	3	1
Slclv3Pro-3	3	1
Slclv3Pro-3	4	1
Slclv3Pro-3	3	2
Slclv3Pro-3	3	2
Slclv3Pro-3	3	2
Slclv3Pro-3	3	2
Slclv3Pro-3	3	2
Slclv3Pro-3	3	2
Slclv3Pro-3	3	2
Slclv3Pro-3	3	2
Slclv3Pro-3	2	2
Slclv3Pro-3	3	2
Slclv3Pro-3	3	2
Slclv3Pro-3	3	2
Slclv3Pro-3	3	2
Slclv3Pro-3	5	2
Slclv3Pro-3	3	2
Slclv3Pro-3	3	3
Slclv3Pro-3	3	3
Slclv3Pro-3	3	3
Slclv3Pro-3	3	3
Slclv3Pro-3	4	3
Slclv3Pro-3	3	3
Slclv3Pro-3	4	3
Slclv3Pro-3	3	3
Slclv3Pro-3	4	3
Slclv3Pro-3	3	3
Slclv3Pro-3	3	3
Slclv3Pro-3	3	3
Slclv3Pro-3	3	3
Slclv3Pro-3	3	3
Slclv3Pro-3	3	3
Slclv3Pro-3	3	4
Slclv3Pro-3	3	4
Slclv3Pro-3	3	4
Slclv3Pro-3	3	4
Slclv3Pro-3	3	4
Slclv3Pro-3	3	4
Slclv3Pro-3	3	4
Slclv3Pro-3	4	4
Slclv3Pro-3	4	4
Slclv3Pro-3	3	4
Slclv3Pro-3	4	4
Slclv3Pro-3	3	4
Slclv3Pro-3	3	4
Slclv3Pro-3	3	4
Slclv3Pro-3	3	4
Slclv3Pro-3	3	5
Slclv3Pro-3	3	5
Slclv3Pro-3	3	5
Slclv3Pro-3	3	5
Slclv3Pro-3	3	5
Slclv3Pro-3	3	5
Slclv3Pro-3	4	5
Slclv3Pro-3	3	5
Slclv3Pro-3	3	5
Slclv3Pro-3	3	5
Slclv3Pro-3	3	5
Slclv3Pro-3	3	5
Slclv3Pro-3	3	5
Slclv3Pro-3	2	5
Slclv3Pro-3	3	5
Slclv3Pro-3	3	6
Slclv3Pro-3	4	6
Slclv3Pro-3	3	6
Slclv3Pro-3	3	6
Slclv3Pro-3	3	6
Slclv3Pro-3	3	6
Slclv3Pro-3	3	6
Slclv3Pro-3	4	6
Slclv3Pro-3	3	6
Slclv3Pro-3	3	6
Slclv3Pro-3	3	6
Slclv3Pro-3	3	6
Slclv3Pro-3	3	6
Slclv3Pro-3	4	6
Slclv3Pro-3	3	6
Slclv3Pro-3	3	7
Slclv3Pro-3	4	7
Slclv3Pro-3	4	7
Slclv3Pro-3	3	7
Slclv3Pro-3	4	7
Slclv3Pro-3	3	7
Slclv3Pro-3	3	7
Slclv3Pro-3	3	7
Slclv3Pro-3	3	7
Slclv3Pro-3	3	7
Slclv3Pro-3	4	7
Slclv3Pro-3	3	7
Slclv3Pro-3	4	7
Slclv3Pro-3	3	7
Slclv3Pro-3	3	7
Slclv3Pro-3	4	8
Slclv3Pro-3	3	8
Slclv3Pro-3	3	8
Slclv3Pro-3	3	8
Slclv3Pro-3	3	8
Slclv3Pro-3	3	8
Slclv3Pro-3	3	8
Slclv3Pro-3	3	8
Slclv3Pro-3	3	8
Slclv3Pro-3	5	8
Slclv3Pro-3	3	8
Slclv3Pro-3	3	8
Slclv3Pro-3	3	8
Slclv3Pro-3	3	8
Slclv3Pro-3	4	8
Slclv3Pro-3	3	9
Slclv3Pro-3	3	9
Slclv3Pro-3	3	9
Slclv3Pro-3	3	9
Slclv3Pro-3	3	9
Slclv3Pro-3	4	9
Slclv3Pro-3	4	9
Slclv3Pro-3	6	9
Slclv3Pro-3	3	9
Slclv3Pro-3	4	9
Slclv3Pro-3	3	9
Slclv3Pro-3	3	9
Slclv3Pro-3	3	9
Slclv3Pro-3	3	9
Slclv3Pro-3	3	9
Slclv3Pro-3	3	10
Slclv3Pro-3	3	10
Slclv3Pro-3	3	10
Slclv3Pro-3	3	10
Slclv3Pro-3	3	10
Slclv3Pro-3	3	10
Slclv3Pro-3	3	10
Slclv3Pro-3	3	10
Slclv3Pro-3	4	10
Slclv3Pro-3	4	10
Slclv3Pro-3	3	10
Slclv3Pro-3	3	10
Slclv3Pro-3	3	10
Slclv3Pro-3	3	10
Slclv3Pro-3	3	10
Slclv3Pro-3	3	11
Slclv3Pro-3	3	11
Slclv3Pro-3	3	11
Slclv3Pro-3	3	11
Slclv3Pro-3	3	11
Slclv3Pro-3	3	11
Slclv3Pro-3	4	11
Slclv3Pro-3	3	11
Slclv3Pro-3	3	11
Slclv3Pro-3	3	11
Slclv3Pro-3	3	11
Slclv3Pro-3	3	11
Slclv3Pro-3	3	11
Slclv3Pro-3	3	11
Slclv3Pro-3	5	11
Slclv3Pro-3	3	12
Slclv3Pro-3	3	12
Slclv3Pro-3	3	12
Slclv3Pro-3	5	12
Slclv3Pro-3	2	12
Slclv3Pro-3	3	12
Slclv3Pro-3	3	12
Slclv3Pro-3	3	12
Slclv3Pro-3	4	12
Slclv3Pro-3	3	12
Slclv3Pro-3	3	12
Slclv3Pro-3	3	12
Slclv3Pro-3	4	12
Slclv3Pro-3	4	12
Slclv3Pro-3	3	12
Slclv3Pro-3	3	13
Slclv3Pro-3	3	13
Slclv3Pro-3	3	13
Slclv3Pro-3	3	13
Slclv3Pro-3	2	13
Slclv3Pro-3	4	13
Slclv3Pro-3	3	13
Slclv3Pro-3	3	13
Slclv3Pro-3	3	13
Slclv3Pro-3	3	13
Slclv3Pro-3	3	13
Slclv3Pro-3	3	13
Slclv3Pro-3	3	13
Slclv3Pro-3	4	13
Slclv3Pro-3	3	13
Slclv3Pro-3	3	14
Slclv3Pro-3	4	14
Slclv3Pro-3	3	14
Slclv3Pro-3	3	14
Slclv3Pro-3	3	14
Slclv3Pro-3	3	14
Slclv3Pro-3	3	14
Slclv3Pro-3	4	14
Slclv3Pro-3	3	14
Slclv3Pro-3	3	14
Slclv3Pro-3	3	14
Slclv3Pro-3	4	14
Slclv3Pro-3	3	14
Slclv3Pro-3	3	14
Slclv3Pro-3	3	14
Slclv3Pro-3	3	15
Slclv3Pro-3	3	15
Slclv3Pro-3	3	15
Slclv3Pro-3	4	15
Slclv3Pro-3	4	15
Slclv3Pro-3	2	15
Slclv3Pro-3	3	15
Slclv3Pro-3	3	15
Slclv3Pro-3	2	15
Slclv3Pro-3	3	15
Slclv3Pro-3	3	15
Slclv3Pro-3	5	15
Slclv3Pro-3	3	15
Slclv3Pro-3	3	15
Slclv3Pro-3	3	15
Slclv3Pro-3	3	16
Slclv3Pro-3	3	16
Slclv3Pro-3	3	16
Slclv3Pro-3	3	16
Slclv3Pro-3	3	16
Slclv3Pro-3	5	16
Slclv3Pro-3	3	16
Slclv3Pro-3	3	16
Slclv3Pro-3	3	16
Slclv3Pro-3	4	16
Slclv3Pro-3	3	16
Slclv3Pro-3	4	16
Slclv3Pro-3	3	16
Slclv3Pro-3	3	16
Slclv3Pro-3	3	16
Slclv3Pro-3/Slcle9	2	1
Slclv3Pro-3/Slcle9	3	1
Slclv3Pro-3/Slcle9	3	1
Slclv3Pro-3/Slcle9	3	1
Slclv3Pro-3/Slcle9	2	1
Slclv3Pro-3/Slcle9	3	1
Slclv3Pro-3/Slcle9	3	1
Slclv3Pro-3/Slcle9	3	1
Slclv3Pro-3/Slcle9	3	1
Slclv3Pro-3/Slcle9	4	1
Slclv3Pro-3/Slcle9	3	1
Slclv3Pro-3/Slcle9	3	1
Slclv3Pro-3/Slcle9	3	1
Slclv3Pro-3/Slcle9	4	1
Slclv3Pro-3/Slcle9	3	1
Slclv3Pro-3/Slcle9	4	2
Slclv3Pro-3/Slcle9	3	2
Slclv3Pro-3/Slcle9	3	2
Slclv3Pro-3/Slcle9	3	2
Slclv3Pro-3/Slcle9	3	2
Slclv3Pro-3/Slcle9	3	2
Slclv3Pro-3/Slcle9	3	2
Slclv3Pro-3/Slcle9	3	2
Slclv3Pro-3/Slcle9	3	2
Slclv3Pro-3/Slcle9	3	2
Slclv3Pro-3/Slcle9	4	2
Slclv3Pro-3/Slcle9	3	2
Slclv3Pro-3/Slcle9	3	2
Slclv3Pro-3/Slcle9	4	2
Slclv3Pro-3/Slcle9	3	2
Slclv3Pro-3/Slcle9	3	3
Slclv3Pro-3/Slcle9	3	3
Slclv3Pro-3/Slcle9	5	3
Slclv3Pro-3/Slcle9	3	3
Slclv3Pro-3/Slcle9	3	3
Slclv3Pro-3/Slcle9	3	3
Slclv3Pro-3/Slcle9	3	3
Slclv3Pro-3/Slcle9	2	3
Slclv3Pro-3/Slcle9	3	3
Slclv3Pro-3/Slcle9	3	3
Slclv3Pro-3/Slcle9	3	3
Slclv3Pro-3/Slcle9	3	3
Slclv3Pro-3/Slcle9	3	3
Slclv3Pro-3/Slcle9	3	3
Slclv3Pro-3/Slcle9	3	3
Slclv3Pro-3/Slcle9	3	4
Slclv3Pro-3/Slcle9	2	4
Slclv3Pro-3/Slcle9	3	4
Slclv3Pro-3/Slcle9	2	4
Slclv3Pro-3/Slcle9	2	4
Slclv3Pro-3/Slcle9	3	4
Slclv3Pro-3/Slcle9	3	4
Slclv3Pro-3/Slcle9	3	4
Slclv3Pro-3/Slcle9	3	4
Slclv3Pro-3/Slcle9	3	4
Slclv3Pro-3/Slcle9	2	4
Slclv3Pro-3/Slcle9	3	4
Slclv3Pro-3/Slcle9	2	4
Slclv3Pro-3/Slcle9	3	4
Slclv3Pro-3/Slcle9	3	4
Slclv3Pro-3/Slcle9	3	5
Slclv3Pro-3/Slcle9	3	5
Slclv3Pro-3/Slcle9	3	5
Slclv3Pro-3/Slcle9	3	5
Slclv3Pro-3/Slcle9	3	5
Slclv3Pro-3/Slcle9	3	5
Slclv3Pro-3/Slcle9	4	5
Slclv3Pro-3/Slcle9	3	5
Slclv3Pro-3/Slcle9	3	5
Slclv3Pro-3/Slcle9	3	5
Slclv3Pro-3/Slcle9	3	5
Slclv3Pro-3/Slcle9	3	5
Slclv3Pro-3/Slcle9	4	5
Slclv3Pro-3/Slcle9	2	5
Slclv3Pro-3/Slcle9	3	5
Slclv3Pro-3/Slcle9	3	6
Slclv3Pro-3/Slcle9	4	6
Slclv3Pro-3/Slcle9	3	6
Slclv3Pro-3/Slcle9	3	6
Slclv3Pro-3/Slcle9	3	6
Slclv3Pro-3/Slcle9	2	6
Slclv3Pro-3/Slcle9	2	6
Slclv3Pro-3/Slcle9	2	6
Slclv3Pro-3/Slcle9	3	6
Slclv3Pro-3/Slcle9	3	6
Slclv3Pro-3/Slcle9	3	6
Slclv3Pro-3/Slcle9	3	6
Slclv3Pro-3/Slcle9	4	6
Slclv3Pro-3/Slcle9	3	6
Slclv3Pro-3/Slcle9	3	6
Slclv3Pro-3/Slcle9	4	7
Slclv3Pro-3/Slcle9	3	7
Slclv3Pro-3/Slcle9	3	7
Slclv3Pro-3/Slcle9	3	7
Slclv3Pro-3/Slcle9	4	7
Slclv3Pro-3/Slcle9	3	7
Slclv3Pro-3/Slcle9	3	7
Slclv3Pro-3/Slcle9	3	7
Slclv3Pro-3/Slcle9	3	7
Slclv3Pro-3/Slcle9	3	7
Slclv3Pro-3/Slcle9	3	7
Slclv3Pro-3/Slcle9	3	7
Slclv3Pro-3/Slcle9	4	7
Slclv3Pro-3/Slcle9	3	7
Slclv3Pro-3/Slcle9	3	7
Slclv3Pro-3/Slcle9	3	8
Slclv3Pro-3/Slcle9	4	8
Slclv3Pro-3/Slcle9	4	8
Slclv3Pro-3/Slcle9	3	8
Slclv3Pro-3/Slcle9	3	8
Slclv3Pro-3/Slcle9	3	8
Slclv3Pro-3/Slcle9	2	8
Slclv3Pro-3/Slcle9	3	8
Slclv3Pro-3/Slcle9	4	8
Slclv3Pro-3/Slcle9	3	8
Slclv3Pro-3/Slcle9	3	8
Slclv3Pro-3/Slcle9	2	8
Slclv3Pro-3/Slcle9	3	8
Slclv3Pro-3/Slcle9	3	8
Slclv3Pro-3/Slcle9	3	8
Slclv3Pro-3/Slcle9	3	9
Slclv3Pro-3/Slcle9	3	9
Slclv3Pro-3/Slcle9	3	9
Slclv3Pro-3/Slcle9	3	9
Slclv3Pro-3/Slcle9	3	9
Slclv3Pro-3/Slcle9	3	9
Slclv3Pro-3/Slcle9	3	9
Slclv3Pro-3/Slcle9	3	9
Slclv3Pro-3/Slcle9	5	9
Slclv3Pro-3/Slcle9	3	9
Slclv3Pro-3/Slcle9	3	9
Slclv3Pro-3/Slcle9	2	9
Slclv3Pro-3/Slcle9	4	9
Slclv3Pro-3/Slcle9	3	9
Slclv3Pro-3/Slcle9	3	9
Slclv3Pro-3/Slcle9	3	10
Slclv3Pro-3/Slcle9	3	10
Slclv3Pro-3/Slcle9	2	10
Slclv3Pro-3/Slcle9	3	10
Slclv3Pro-3/Slcle9	3	10
Slclv3Pro-3/Slcle9	3	10
Slclv3Pro-3/Slcle9	2	10
Slclv3Pro-3/Slcle9	3	10
Slclv3Pro-3/Slcle9	3	10
Slclv3Pro-3/Slcle9	2	10
Slclv3Pro-3/Slcle9	3	10
Slclv3Pro-3/Slcle9	3	10
Slclv3Pro-3/Slcle9	2	10
Slclv3Pro-3/Slcle9	3	10
Slclv3Pro-3/Slcle9	2	10
Slclv3Pro-3/Slcle9	3	11
Slclv3Pro-3/Slcle9	3	11
Slclv3Pro-3/Slcle9	2	11
Slclv3Pro-3/Slcle9	3	11
Slclv3Pro-3/Slcle9	3	11
Slclv3Pro-3/Slcle9	2	11
Slclv3Pro-3/Slcle9	2	11
Slclv3Pro-3/Slcle9	2	11
Slclv3Pro-3/Slcle9	3	11
Slclv3Pro-3/Slcle9	2	11
Slclv3Pro-3/Slcle9	3	11
Slclv3Pro-3/Slcle9	3	11
Slclv3Pro-3/Slcle9	3	11
Slclv3Pro-3/Slcle9	3	11
Slclv3Pro-3/Slcle9	3	11
Slclv3Pro-3/Slcle9	2	12
Slclv3Pro-3/Slcle9	3	12
Slclv3Pro-3/Slcle9	3	12
Slclv3Pro-3/Slcle9	2	12
Slclv3Pro-3/Slcle9	2	12
Slclv3Pro-3/Slcle9	3	12
Slclv3Pro-3/Slcle9	2	12
Slclv3Pro-3/Slcle9	2	12
Slclv3Pro-3/Slcle9	3	12
Slclv3Pro-3/Slcle9	3	12
Slclv3Pro-3/Slcle9	3	12
Slclv3Pro-3/Slcle9	3	12
Slclv3Pro-3/Slcle9	3	12
Slclv3Pro-3/Slcle9	2	12
Slclv3Pro-3/Slcle9	3	12
Slclv3Pro-3/Slcle9	3	13
Slclv3Pro-3/Slcle9	3	13
Slclv3Pro-3/Slcle9	3	13
Slclv3Pro-3/Slcle9	2	13
Slclv3Pro-3/Slcle9	3	13
Slclv3Pro-3/Slcle9	3	13
Slclv3Pro-3/Slcle9	2	13
Slclv3Pro-3/Slcle9	2	13
Slclv3Pro-3/Slcle9	2	13
Slclv3Pro-3/Slcle9	2	13
Slclv3Pro-3/Slcle9	2	13
Slclv3Pro-3/Slcle9	3	13
Slclv3Pro-3/Slcle9	3	13
Slclv3Pro-3/Slcle9	2	13
Slclv3Pro-3/Slcle9	2	13
Slclv3Pro-3/Slcle9	3	14
Slclv3Pro-3/Slcle9	3	14
Slclv3Pro-3/Slcle9	2	14
Slclv3Pro-3/Slcle9	3	14
Slclv3Pro-3/Slcle9	3	14
Slclv3Pro-3/Slcle9	3	14
Slclv3Pro-3/Slcle9	3	14
Slclv3Pro-3/Slcle9	3	14
Slclv3Pro-3/Slcle9	2	14
Slclv3Pro-3/Slcle9	3	14
Slclv3Pro-3/Slcle9	3	14
Slclv3Pro-3/Slcle9	3	14
Slclv3Pro-3/Slcle9	3	14
Slclv3Pro-3/Slcle9	3	14
Slclv3Pro-3/Slcle9	3	14
Slclv3Pro-3/Slcle9	2	15
Slclv3Pro-3/Slcle9	3	15
Slclv3Pro-3/Slcle9	3	15
Slclv3Pro-3/Slcle9	3	15
Slclv3Pro-3/Slcle9	3	15
Slclv3Pro-3/Slcle9	3	15
Slclv3Pro-3/Slcle9	3	15
Slclv3Pro-3/Slcle9	2	15
Slclv3Pro-3/Slcle9	3	15
Slclv3Pro-3/Slcle9	3	15
Slclv3Pro-3/Slcle9	3	15
Slclv3Pro-3/Slcle9	3	15
Slclv3Pro-3/Slcle9	3	15
Slclv3Pro-3/Slcle9	2	15
Slclv3Pro-3/Slcle9	3	15
Slclv3Pro-3/Slcle9	3	16
Slclv3Pro-3/Slcle9	2	16
Slclv3Pro-3/Slcle9	3	16
Slclv3Pro-3/Slcle9	2	16
Slclv3Pro-3/Slcle9	3	16
Slclv3Pro-3/Slcle9	3	16
Slclv3Pro-3/Slcle9	4	16
Slclv3Pro-3/Slcle9	3	16
Slclv3Pro-3/Slcle9	2	16
Slclv3Pro-3/Slcle9	3	16
Slclv3Pro-3/Slcle9	3	16
Slclv3Pro-3/Slcle9	3	16
Slclv3Pro-3/Slcle9	3	16
Slclv3Pro-3/Slcle9	3	16
Slclv3Pro-3/Slcle9	3	16
Slclv3Pro-11	5	1
Slclv3Pro-11	4	1
Slclv3Pro-11	4	1
Slclv3Pro-11	4	1
Slclv3Pro-11	5	1
Slclv3Pro-11	3	1
Slclv3Pro-11	4	1
Slclv3Pro-11	4	1
Slclv3Pro-11	5	1
Slclv3Pro-11	4	1
Slclv3Pro-11	4	1
Slclv3Pro-11	5	1
Slclv3Pro-11	4	1
Slclv3Pro-11	5	1
Slclv3Pro-11	4	1
Slclv3Pro-11	4	2
Slclv3Pro-11	4	2
Slclv3Pro-11	4	2
Slclv3Pro-11	3	2
Slclv3Pro-11	3	2
Slclv3Pro-11	4	2
Slclv3Pro-11	3	2
Slclv3Pro-11	3	2
Slclv3Pro-11	4	2
Slclv3Pro-11	5	2
Slclv3Pro-11	3	2
Slclv3Pro-11	3	2
Slclv3Pro-11	4	2
Slclv3Pro-11	5	2
Slclv3Pro-11	4	2
Slclv3Pro-11	5	3
Slclv3Pro-11	4	3
Slclv3Pro-11	4	3
Slclv3Pro-11	5	3
Slclv3Pro-11	5	3
Slclv3Pro-11	3	3
Slclv3Pro-11	3	3
Slclv3Pro-11	3	3
Slclv3Pro-11	3	3
Slclv3Pro-11	5	3
Slclv3Pro-11	4	3
Slclv3Pro-11	3	3
Slclv3Pro-11	3	3
Slclv3Pro-11	3	3
Slclv3Pro-11	4	3
Slclv3Pro-11	5	4
Slclv3Pro-11	5	4
Slclv3Pro-11	5	4
Slclv3Pro-11	3	4
Slclv3Pro-11	4	4
Slclv3Pro-11	6	4
Slclv3Pro-11	3	4
Slclv3Pro-11	3	4
Slclv3Pro-11	3	4
Slclv3Pro-11	4	4
Slclv3Pro-11	6	4
Slclv3Pro-11	4	4
Slclv3Pro-11	5	4
Slclv3Pro-11	3	4
Slclv3Pro-11	3	4
Slclv3Pro-11	4	5
Slclv3Pro-11	4	5
Slclv3Pro-11	3	5
Slclv3Pro-11	4	5
Slclv3Pro-11	5	5
Slclv3Pro-11	3	5
Slclv3Pro-11	5	5
Slclv3Pro-11	3	5
Slclv3Pro-11	3	5
Slclv3Pro-11	5	5
Slclv3Pro-11	3	5
Slclv3Pro-11	6	5
Slclv3Pro-11	7	5
Slclv3Pro-11	3	5
Slclv3Pro-11	5	5
Slclv3Pro-11	4	6
Slclv3Pro-11	5	6
Slclv3Pro-11	4	6
Slclv3Pro-11	3	6
Slclv3Pro-11	3	6
Slclv3Pro-11	4	6
Slclv3Pro-11	5	6
Slclv3Pro-11	4	6
Slclv3Pro-11	5	6
Slclv3Pro-11	3	6
Slclv3Pro-11	5	6
Slclv3Pro-11	4	6
Slclv3Pro-11	5	6
Slclv3Pro-11	4	6
Slclv3Pro-11	4	6
Slclv3Pro-11	3	7
Slclv3Pro-11	3	7
Slclv3Pro-11	4	7
Slclv3Pro-11	4	7
Slclv3Pro-11	4	7
Slclv3Pro-11	3	7
Slclv3Pro-11	3	7
Slclv3Pro-11	4	7
Slclv3Pro-11	4	7
Slclv3Pro-11	4	7
Slclv3Pro-11	5	7
Slclv3Pro-11	3	7
Slclv3Pro-11	5	7
Slclv3Pro-11	6	7
Slclv3Pro-11	9	7
Slclv3Pro-11	5	8
Slclv3Pro-11	6	8
Slclv3Pro-11	5	8
Slclv3Pro-11	5	8
Slclv3Pro-11	6	8
Slclv3Pro-11	5	8
Slclv3Pro-11	5	8
Slclv3Pro-11	4	8
Slclv3Pro-11	5	8
Slclv3Pro-11	5	8
Slclv3Pro-11	5	8
Slclv3Pro-11	5	8
Slclv3Pro-11	5	8
Slclv3Pro-11	3	8
Slclv3Pro-11	5	8
Slclv3Pro-11	4	9
Slclv3Pro-11	3	9
Slclv3Pro-11	4	9
Slclv3Pro-11	3	9
Slclv3Pro-11	4	9
Slclv3Pro-11	3	9
Slclv3Pro-11	5	9
Slclv3Pro-11	6	9
Slclv3Pro-11	4	9
Slclv3Pro-11	4	9
Slclv3Pro-11	4	9
Slclv3Pro-11	3	9
Slclv3Pro-11	4	9
Slclv3Pro-11	4	9
Slclv3Pro-11	5	9
Slclv3Pro-11	5	10
Slclv3Pro-11	4	10
Slclv3Pro-11	6	10
Slclv3Pro-11	5	10
Slclv3Pro-11	5	10
Slclv3Pro-11	3	10
Slclv3Pro-11	4	10
Slclv3Pro-11	5	10
Slclv3Pro-11	5	10
Slclv3Pro-11	4	10
Slclv3Pro-11	4	10
Slclv3Pro-11	4	10
Slclv3Pro-11	4	10
Slclv3Pro-11	4	10
Slclv3Pro-11	4	10
Slclv3Pro-11	4	11
Slclv3Pro-11	4	11
Slclv3Pro-11	5	11
Slclv3Pro-11	7	11
Slclv3Pro-11	3	11
Slclv3Pro-11	4	11
Slclv3Pro-11	3	11
Slclv3Pro-11	6	11
Slclv3Pro-11	3	11
Slclv3Pro-11	3	11
Slclv3Pro-11	5	11
Slclv3Pro-11	6	11
Slclv3Pro-11	4	11
Slclv3Pro-11	5	11
Slclv3Pro-11	4	11
Slclv3Pro-11	3	12
Slclv3Pro-11	3	12
Slclv3Pro-11	5	12
Slclv3Pro-11	5	12
Slclv3Pro-11	4	12
Slclv3Pro-11	5	12
Slclv3Pro-11	4	12
Slclv3Pro-11	3	12
Slclv3Pro-11	3	12
Slclv3Pro-11	5	12
Slclv3Pro-11	3	12
Slclv3Pro-11	5	12
Slclv3Pro-11	4	12
Slclv3Pro-11	3	12
Slclv3Pro-11	3	12
Slclv3Pro-11	3	13
Slclv3Pro-11	4	13
Slclv3Pro-11	3	13
Slclv3Pro-11	4	13
Slclv3Pro-11	4	13
Slclv3Pro-11	4	13
Slclv3Pro-11	3	13
Slclv3Pro-11	3	13
Slclv3Pro-11	3	13
Slclv3Pro-11	4	13
Slclv3Pro-11	5	13
Slclv3Pro-11	3	13
Slclv3Pro-11	4	13
Slclv3Pro-11	3	13
Slclv3Pro-11	5	13
Slclv3Pro-11	5	14
Slclv3Pro-11	3	14
Slclv3Pro-11	2	14
Slclv3Pro-11	4	14
Slclv3Pro-11	4	14
Slclv3Pro-11	4	14
Slclv3Pro-11	3	14
Slclv3Pro-11	3	14
Slclv3Pro-11	4	14
Slclv3Pro-11	3	14
Slclv3Pro-11	5	14
Slclv3Pro-11	3	14
Slclv3Pro-11	4	14
Slclv3Pro-11	4	14
Slclv3Pro-11	3	14
Slclv3Pro-11	5	15
Slclv3Pro-11	5	15
Slclv3Pro-11	5	15
Slclv3Pro-11	5	15
Slclv3Pro-11	3	15
Slclv3Pro-11	4	15
Slclv3Pro-11	4	15
Slclv3Pro-11	4	15
Slclv3Pro-11	4	15
Slclv3Pro-11	4	15
Slclv3Pro-11	3	15
Slclv3Pro-11	6	15
Slclv3Pro-11	3	15
Slclv3Pro-11	3	15
Slclv3Pro-11	6	15
Slclv3Pro-11	4	16
Slclv3Pro-11	4	16
Slclv3Pro-11	2	16
Slclv3Pro-11	4	16
Slclv3Pro-11	3	16
Slclv3Pro-11	4	16
Slclv3Pro-11	3	16
Slclv3Pro-11	3	16
Slclv3Pro-11	3	16
Slclv3Pro-11	3	16
Slclv3Pro-11	4	16
Slclv3Pro-11	3	16
Slclv3Pro-11	4	16
Slclv3Pro-11	5	16
Slclv3Pro-11	4	16
Slclv3Pro-11	3	17
Slclv3Pro-11	4	17
Slclv3Pro-11	5	17
Slclv3Pro-11	3	17
Slclv3Pro-11	5	17
Slclv3Pro-11	4	17
Slclv3Pro-11	8	17
Slclv3Pro-11	3	17
Slclv3Pro-11	4	17
Slclv3Pro-11	5	17
Slclv3Pro-11	5	17
Slclv3Pro-11	5	17
Slclv3Pro-11	3	17
Slclv3Pro-11	4	17
Slclv3Pro-11	5	17
Slclv3Pro-11	5	18
Slclv3Pro-11	3	18
Slclv3Pro-11	6	18
Slclv3Pro-11	3	18
Slclv3Pro-11	3	18
Slclv3Pro-11	3	18
Slclv3Pro-11	4	18
Slclv3Pro-11	4	18
Slclv3Pro-11	4	18
Slclv3Pro-11	4	18
Slclv3Pro-11	5	18
Slclv3Pro-11	4	18
Slclv3Pro-11	3	18
Slclv3Pro-11	4	18
Slclv3Pro-11	3	18
Slclv3Pro-11	3	19
Slclv3Pro-11	5	19
Slclv3Pro-11	6	19
Slclv3Pro-11	5	19
Slclv3Pro-11	6	19
Slclv3Pro-11	3	19
Slclv3Pro-11	3	19
Slclv3Pro-11	4	19
Slclv3Pro-11	3	19
Slclv3Pro-11	3	19
Slclv3Pro-11	4	19
Slclv3Pro-11	3	19
Slclv3Pro-11	3	19
Slclv3Pro-11	3	19
Slclv3Pro-11	4	19
Slclv3Pro-11	4	20
Slclv3Pro-11	6	20
Slclv3Pro-11	4	20
Slclv3Pro-11	3	20
Slclv3Pro-11	3	20
Slclv3Pro-11	3	20
Slclv3Pro-11	3	20
Slclv3Pro-11	5	20
Slclv3Pro-11	3	20
Slclv3Pro-11	3	20
Slclv3Pro-11	4	20
Slclv3Pro-11	5	20
Slclv3Pro-11	4	20
Slclv3Pro-11	4	20
Slclv3Pro-11	3	20
Slclv3Pro-11/Slcle9	6	1
Slclv3Pro-11/Slcle9	3	1
Slclv3Pro-11/Slcle9	6	1
Slclv3Pro-11/Slcle9	4	1
Slclv3Pro-11/Slcle9	4	1
Slclv3Pro-11/Slcle9	4	1
Slclv3Pro-11/Slcle9	3	1
Slclv3Pro-11/Slcle9	5	1
Slclv3Pro-11/Slcle9	3	1
Slclv3Pro-11/Slcle9	3	1
Slclv3Pro-11/Slcle9	6	1
Slclv3Pro-11/Slcle9	4	1
Slclv3Pro-11/Slcle9	3	1
Slclv3Pro-11/Slcle9	4	1
Slclv3Pro-11/Slcle9	4	1
Slclv3Pro-11/Slcle9	4	2
Slclv3Pro-11/Slcle9	5	2
Slclv3Pro-11/Slcle9	4	2
Slclv3Pro-11/Slcle9	3	2
Slclv3Pro-11/Slcle9	4	2
Slclv3Pro-11/Slcle9	5	2
Slclv3Pro-11/Slcle9	6	2
Slclv3Pro-11/Slcle9	6	2
Slclv3Pro-11/Slcle9	5	2
Slclv3Pro-11/Slcle9	4	2
Slclv3Pro-11/Slcle9	4	2
Slclv3Pro-11/Slcle9	3	2
Slclv3Pro-11/Slcle9	6	2
Slclv3Pro-11/Slcle9	4	2
Slclv3Pro-11/Slcle9	4	2
Slclv3Pro-11/Slcle9	6	3
Slclv3Pro-11/Slcle9	4	3
Slclv3Pro-11/Slcle9	3	3
Slclv3Pro-11/Slcle9	3	3
Slclv3Pro-11/Slcle9	3	3
Slclv3Pro-11/Slcle9	3	3
Slclv3Pro-11/Slcle9	3	3
Slclv3Pro-11/Slcle9	5	3
Slclv3Pro-11/Slcle9	3	3
Slclv3Pro-11/Slcle9	4	3
Slclv3Pro-11/Slcle9	4	3
Slclv3Pro-11/Slcle9	4	3
Slclv3Pro-11/Slcle9	5	3
Slclv3Pro-11/Slcle9	4	3
Slclv3Pro-11/Slcle9	4	3
Slclv3Pro-11/Slcle9	3	4
Slclv3Pro-11/Slcle9	4	4
Slclv3Pro-11/Slcle9	4	4
Slclv3Pro-11/Slcle9	3	4
Slclv3Pro-11/Slcle9	3	4
Slclv3Pro-11/Slcle9	4	4
Slclv3Pro-11/Slcle9	3	4
Slclv3Pro-11/Slcle9	4	4
Slclv3Pro-11/Slcle9	5	4
Slclv3Pro-11/Slcle9	5	4
Slclv3Pro-11/Slcle9	4	4
Slclv3Pro-11/Slcle9	5	4
Slclv3Pro-11/Slcle9	3	4
Slclv3Pro-11/Slcle9	3	4
Slclv3Pro-11/Slcle9	4	4
Slclv3Pro-11/Slcle9	6	5
Slclv3Pro-11/Slcle9	4	5
Slclv3Pro-11/Slcle9	7	5
Slclv3Pro-11/Slcle9	5	5
Slclv3Pro-11/Slcle9	4	5
Slclv3Pro-11/Slcle9	4	5
Slclv3Pro-11/Slcle9	5	5
Slclv3Pro-11/Slcle9	3	5
Slclv3Pro-11/Slcle9	3	5
Slclv3Pro-11/Slcle9	3	5
Slclv3Pro-11/Slcle9	3	5
Slclv3Pro-11/Slcle9	4	5
Slclv3Pro-11/Slcle9	5	5
Slclv3Pro-11/Slcle9	3	5
Slclv3Pro-11/Slcle9	4	5
Slclv3Pro-11/Slcle9	4	6
Slclv3Pro-11/Slcle9	4	6
Slclv3Pro-11/Slcle9	4	6
Slclv3Pro-11/Slcle9	4	6
Slclv3Pro-11/Slcle9	4	6
Slclv3Pro-11/Slcle9	3	6
Slclv3Pro-11/Slcle9	4	6
Slclv3Pro-11/Slcle9	6	6
Slclv3Pro-11/Slcle9	5	6
Slclv3Pro-11/Slcle9	4	6
Slclv3Pro-11/Slcle9	5	6
Slclv3Pro-11/Slcle9	5	6
Slclv3Pro-11/Slcle9	5	6
Slclv3Pro-11/Slcle9	3	6
Slclv3Pro-11/Slcle9	4	6
Slclv3Pro-11/Slcle9	3	7
Slclv3Pro-11/Slcle9	3	7
Slclv3Pro-11/Slcle9	5	7
Slclv3Pro-11/Slcle9	3	7
Slclv3Pro-11/Slcle9	4	7
Slclv3Pro-11/Slcle9	3	7
Slclv3Pro-11/Slcle9	6	7
Slclv3Pro-11/Slcle9	3	7
Slclv3Pro-11/Slcle9	3	7
Slclv3Pro-11/Slcle9	4	7
Slclv3Pro-11/Slcle9	4	7
Slclv3Pro-11/Slcle9	4	7
Slclv3Pro-11/Slcle9	3	7
Slclv3Pro-11/Slcle9	4	7
Slclv3Pro-11/Slcle9	4	7
Slclv3Pro-11/Slcle9	4	8
Slclv3Pro-11/Slcle9	3	8
Slclv3Pro-11/Slcle9	4	8
Slclv3Pro-11/Slcle9	5	8
Slclv3Pro-11/Slcle9	3	8
Slclv3Pro-11/Slcle9	3	8
Slclv3Pro-11/Slcle9	4	8
Slclv3Pro-11/Slcle9	4	8
Slclv3Pro-11/Slcle9	4	8
Slclv3Pro-11/Slcle9	4	8
Slclv3Pro-11/Slcle9	3	8
Slclv3Pro-11/Slcle9	6	8
Slclv3Pro-11/Slcle9	3	8
Slclv3Pro-11/Slcle9	4	8
Slclv3Pro-11/Slcle9	5	8
Slclv3Pro-11/Slcle9	3	9
Slclv3Pro-11/Slcle9	6	9
Slclv3Pro-11/Slcle9	5	9
Slclv3Pro-11/Slcle9	3	9
Slclv3Pro-11/Slcle9	4	9
Slclv3Pro-11/Slcle9	4	9
Slclv3Pro-11/Slcle9	4	9
Slclv3Pro-11/Slcle9	4	9
Slclv3Pro-11/Slcle9	3	9
Slclv3Pro-11/Slcle9	4	9
Slclv3Pro-11/Slcle9	4	9
Slclv3Pro-11/Slcle9	5	9
Slclv3Pro-11/Slcle9	4	9
Slclv3Pro-11/Slcle9	3	9
Slclv3Pro-11/Slcle9	4	9
Slclv3Pro-11/Slcle9	5	10
Slclv3Pro-11/Slcle9	3	10
Slclv3Pro-11/Slcle9	3	10
Slclv3Pro-11/Slcle9	3	10
Slclv3Pro-11/Slcle9	5	10
Slclv3Pro-11/Slcle9	6	10
Slclv3Pro-11/Slcle9	4	10
Slclv3Pro-11/Slcle9	4	10
Slclv3Pro-11/Slcle9	4	10
Slclv3Pro-11/Slcle9	4	10
Slclv3Pro-11/Slcle9	5	10
Slclv3Pro-11/Slcle9	5	10
Slclv3Pro-11/Slcle9	4	10
Slclv3Pro-11/Slcle9	4	10
Slclv3Pro-11/Slcle9	9	10
Slclv3Pro-11/Slcle9	4	11
Slclv3Pro-11/Slcle9	3	11
Slclv3Pro-11/Slcle9	3	11
Slclv3Pro-11/Slcle9	3	11
Slclv3Pro-11/Slcle9	5	11
Slclv3Pro-11/Slcle9	4	11
Slclv3Pro-11/Slcle9	3	11
Slclv3Pro-11/Slcle9	4	11
Slclv3Pro-11/Slcle9	3	11
Slclv3Pro-11/Slcle9	3	11
Slclv3Pro-11/Slcle9	5	11
Slclv3Pro-11/Slcle9	5	11
Slclv3Pro-11/Slcle9	3	11
Slclv3Pro-11/Slcle9	4	11
Slclv3Pro-11/Slcle9	4	11
Slclv3Pro-11/Slcle9	4	12
Slclv3Pro-11/Slcle9	4	12
Slclv3Pro-11/Slcle9	4	12
Slclv3Pro-11/Slcle9	5	12
Slclv3Pro-11/Slcle9	4	12
Slclv3Pro-11/Slcle9	3	12
Slclv3Pro-11/Slcle9	6	12
Slclv3Pro-11/Slcle9	3	12
Slclv3Pro-11/Slcle9	4	12
Slclv3Pro-11/Slcle9	4	12
Slclv3Pro-11/Slcle9	4	12
Slclv3Pro-11/Slcle9	3	12
Slclv3Pro-11/Slcle9	4	12
Slclv3Pro-11/Slcle9	4	12
Slclv3Pro-11/Slcle9	3	12
Slclv3Pro-11/Slcle9	4	13
Slclv3Pro-11/Slcle9	3	13
Slclv3Pro-11/Slcle9	3	13
Slclv3Pro-11/Slcle9	3	13
Slclv3Pro-11/Slcle9	4	13
Slclv3Pro-11/Slcle9	4	13
Slclv3Pro-11/Slcle9	5	13
Slclv3Pro-11/Slcle9	3	13
Slclv3Pro-11/Slcle9	3	13
Slclv3Pro-11/Slcle9	3	13
Slclv3Pro-11/Slcle9	4	13
Slclv3Pro-11/Slcle9	3	13
Slclv3Pro-11/Slcle9	3	13
Slclv3Pro-11/Slcle9	4	13
Slclv3Pro-11/Slcle9	5	13
Slclv3Pro-11/Slcle9	4	14
Slclv3Pro-11/Slcle9	5	14
Slclv3Pro-11/Slcle9	5	14
Slclv3Pro-11/Slcle9	5	14
Slclv3Pro-11/Slcle9	5	14
Slclv3Pro-11/Slcle9	4	14
Slclv3Pro-11/Slcle9	5	14
Slclv3Pro-11/Slcle9	4	14
Slclv3Pro-11/Slcle9	5	14
Slclv3Pro-11/Slcle9	4	14
Slclv3Pro-11/Slcle9	4	14
Slclv3Pro-11/Slcle9	4	14
Slclv3Pro-11/Slcle9	3	14
Slclv3Pro-11/Slcle9	4	14
Slclv3Pro-11/Slcle9	5	14
Slclv3Pro-11/Slcle9	4	15
Slclv3Pro-11/Slcle9	6	15
Slclv3Pro-11/Slcle9	4	15
Slclv3Pro-11/Slcle9	5	15
Slclv3Pro-11/Slcle9	5	15
Slclv3Pro-11/Slcle9	6	15
Slclv3Pro-11/Slcle9	4	15
Slclv3Pro-11/Slcle9	5	15
Slclv3Pro-11/Slcle9	6	15
Slclv3Pro-11/Slcle9	6	15
Slclv3Pro-11/Slcle9	3	15
Slclv3Pro-11/Slcle9	3	15
Slclv3Pro-11/Slcle9	3	15
Slclv3Pro-11/Slcle9	3	15
Slclv3Pro-11/Slcle9	3	15
Slclv3Pro-11/Slcle9	5	16
Slclv3Pro-11/Slcle9	4	16
Slclv3Pro-11/Slcle9	4	16
Slclv3Pro-11/Slcle9	4	16
Slclv3Pro-11/Slcle9	4	16
Slclv3Pro-11/Slcle9	4	16
Slclv3Pro-11/Slcle9	3	16
Slclv3Pro-11/Slcle9	7	16
Slclv3Pro-11/Slcle9	4	16
Slclv3Pro-11/Slcle9	3	16
Slclv3Pro-11/Slcle9	4	16
Slclv3Pro-11/Slcle9	6	16
Slclv3Pro-11/Slcle9	4	16
Slclv3Pro-11/Slcle9	4	16
Slclv3Pro-11/Slcle9	4	16
Slclv3Pro-11/Slcle9	3	17
Slclv3Pro-11/Slcle9	4	17
Slclv3Pro-11/Slcle9	5	17
Slclv3Pro-11/Slcle9	5	17
Slclv3Pro-11/Slcle9	4	17
Slclv3Pro-11/Slcle9	5	17
Slclv3Pro-11/Slcle9	5	17
Slclv3Pro-11/Slcle9	4	17
Slclv3Pro-11/Slcle9	4	17
Slclv3Pro-11/Slcle9	4	17
Slclv3Pro-11/Slcle9	4	17
Slclv3Pro-11/Slcle9	4	17
Slclv3Pro-11/Slcle9	4	17
Slclv3Pro-11/Slcle9	4	17
Slclv3Pro-11/Slcle9	4	17
Slclv3Pro-11/Slcle9	3	18
Slclv3Pro-11/Slcle9	4	18
Slclv3Pro-11/Slcle9	5	18
Slclv3Pro-11/Slcle9	4	18
Slclv3Pro-11/Slcle9	6	18
Slclv3Pro-11/Slcle9	3	18
Slclv3Pro-11/Slcle9	5	18
Slclv3Pro-11/Slcle9	4	18
Slclv3Pro-11/Slcle9	5	18
Slclv3Pro-11/Slcle9	4	18
Slclv3Pro-11/Slcle9	3	18
Slclv3Pro-11/Slcle9	3	18
Slclv3Pro-11/Slcle9	3	18
Slclv3Pro-11/Slcle9	9	18
Slclv3Pro-11/Slcle9	4	18
Slclv3Pro-11/Slcle9	4	19
Slclv3Pro-11/Slcle9	3	19
Slclv3Pro-11/Slcle9	5	19
Slclv3Pro-11/Slcle9	5	19
Slclv3Pro-11/Slcle9	4	19
Slclv3Pro-11/Slcle9	3	19
Slclv3Pro-11/Slcle9	4	19
Slclv3Pro-11/Slcle9	3	19
Slclv3Pro-11/Slcle9	4	19
Slclv3Pro-11/Slcle9	3	19
Slclv3Pro-11/Slcle9	6	19
Slclv3Pro-11/Slcle9	3	19
Slclv3Pro-11/Slcle9	3	19
Slclv3Pro-11/Slcle9	5	19
Slclv3Pro-11/Slcle9	4	19
Slclv3Pro-11/Slcle9	6	20
Slclv3Pro-11/Slcle9	4	20
Slclv3Pro-11/Slcle9	4	20
Slclv3Pro-11/Slcle9	4	20
Slclv3Pro-11/Slcle9	5	20
Slclv3Pro-11/Slcle9	3	20
Slclv3Pro-11/Slcle9	3	20
Slclv3Pro-11/Slcle9	3	20
Slclv3Pro-11/Slcle9	3	20
Slclv3Pro-11/Slcle9	5	20
Slclv3Pro-11/Slcle9	6	20
Slclv3Pro-11/Slcle9	6	20
Slclv3Pro-11/Slcle9	8	20
Slclv3Pro-11/Slcle9	3	20
Slclv3Pro-11/Slcle9	5	20
Slclv3Pro-12	6	1
Slclv3Pro-12	4	1
Slclv3Pro-12	4	1
Slclv3Pro-12	5	1
Slclv3Pro-12	4	1
Slclv3Pro-12	4	1
Slclv3Pro-12	7	1
Slclv3Pro-12	3	1
Slclv3Pro-12	5	1
Slclv3Pro-12	3	1
Slclv3Pro-12	5	1
Slclv3Pro-12	6	2
Slclv3Pro-12	5	2
Slclv3Pro-12	3	2
Slclv3Pro-12	5	2
Slclv3Pro-12	4	2
Slclv3Pro-12	4	2
Slclv3Pro-12	4	2
Slclv3Pro-12	6	2
Slclv3Pro-12	5	2
Slclv3Pro-12	5	2
Slclv3Pro-12	3	2
Slclv3Pro-12	3	2
Slclv3Pro-12	3	2
Slclv3Pro-12	4	2
Slclv3Pro-12	5	2
Slclv3Pro-12	4	2
Slclv3Pro-12	4	3
Slclv3Pro-12	5	3
Slclv3Pro-12	6	3
Slclv3Pro-12	6	3
Slclv3Pro-12	4	3
Slclv3Pro-12	5	3
Slclv3Pro-12	4	3
Slclv3Pro-12	4	3
Slclv3Pro-12	3	3
Slclv3Pro-12	4	3
Slclv3Pro-12	5	3
Slclv3Pro-12	4	3
Slclv3Pro-12	5	3
Slclv3Pro-12	5	3
Slclv3Pro-12	5	4
Slclv3Pro-12	3	4
Slclv3Pro-12	3	4
Slclv3Pro-12	4	4
Slclv3Pro-12	5	4
Slclv3Pro-12	3	4
Slclv3Pro-12	5	4
Slclv3Pro-12	3	4
Slclv3Pro-12	4	4
Slclv3Pro-12	4	4
Slclv3Pro-12	3	4
Slclv3Pro-12	4	4
Slclv3Pro-12	4	4
Slclv3Pro-12	4	4
Slclv3Pro-12	3	4
Slclv3Pro-12	4	5
Slclv3Pro-12	3	5
Slclv3Pro-12	6	5
Slclv3Pro-12	3	5
Slclv3Pro-12	5	5
Slclv3Pro-12	3	5
Slclv3Pro-12	5	5
Slclv3Pro-12	5	5
Slclv3Pro-12	4	5
Slclv3Pro-12	4	5
Slclv3Pro-12	3	5
Slclv3Pro-12	3	5
Slclv3Pro-12	3	5
Slclv3Pro-12	4	5
Slclv3Pro-12	5	5
Slclv3Pro-12	4	6
Slclv3Pro-12	5	6
Slclv3Pro-12	5	6
Slclv3Pro-12	4	6
Slclv3Pro-12	4	6
Slclv3Pro-12	5	6
Slclv3Pro-12	4	6
Slclv3Pro-12	6	6
Slclv3Pro-12	3	6
Slclv3Pro-12	4	6
Slclv3Pro-12	4	6
Slclv3Pro-12	5	6
Slclv3Pro-12	4	6
Slclv3Pro-12	5	6
Slclv3Pro-12	4	6
Slclv3Pro-12	4	7
Slclv3Pro-12	4	7
Slclv3Pro-12	5	7
Slclv3Pro-12	5	7
Slclv3Pro-12	3	7
Slclv3Pro-12	4	7
Slclv3Pro-12	4	7
Slclv3Pro-12	6	7
Slclv3Pro-12	3	7
Slclv3Pro-12	4	7
Slclv3Pro-12	4	7
Slclv3Pro-12	5	7
Slclv3Pro-12	3	7
Slclv3Pro-12	5	7
Slclv3Pro-12	4	7
Slclv3Pro-12	4	8
Slclv3Pro-12	3	8
Slclv3Pro-12	3	8
Slclv3Pro-12	3	8
Slclv3Pro-12	3	8
Slclv3Pro-12	3	8
Slclv3Pro-12	4	8
Slclv3Pro-12	3	8
Slclv3Pro-12	5	8
Slclv3Pro-12	3	8
Slclv3Pro-12	4	8
Slclv3Pro-12	3	8
Slclv3Pro-12	4	8
Slclv3Pro-12	3	8
Slclv3Pro-12	4	8
Slclv3Pro-12	4	9
Slclv3Pro-12	3	9
Slclv3Pro-12	3	9
Slclv3Pro-12	5	9
Slclv3Pro-12	6	9
Slclv3Pro-12	3	9
Slclv3Pro-12	4	9
Slclv3Pro-12	3	9
Slclv3Pro-12	4	9
Slclv3Pro-12	4	9
Slclv3Pro-12	4	10
Slclv3Pro-12	3	10
Slclv3Pro-12	4	10
Slclv3Pro-12	5	10
Slclv3Pro-12	6	10
Slclv3Pro-12	3	10
Slclv3Pro-12	4	10
Slclv3Pro-12	5	10
Slclv3Pro-12	4	10
Slclv3Pro-12	3	10
Slclv3Pro-12	4	10
Slclv3Pro-12	4	10
Slclv3Pro-12	3	10
Slclv3Pro-12	3	10
Slclv3Pro-12	4	10
Slclv3Pro-12	4	11
Slclv3Pro-12	5	11
Slclv3Pro-12	4	11
Slclv3Pro-12	4	11
Slclv3Pro-12	4	11
Slclv3Pro-12	4	11
Slclv3Pro-12	3	11
Slclv3Pro-12	5	11
Slclv3Pro-12	4	11
Slclv3Pro-12	5	11
Slclv3Pro-12	3	11
Slclv3Pro-12	4	11
Slclv3Pro-12	5	11
Slclv3Pro-12	4	11
Slclv3Pro-12	4	11
Slclv3Pro-12	4	12
Slclv3Pro-12	4	12
Slclv3Pro-12	4	12
Slclv3Pro-12	9	12
Slclv3Pro-12	5	12
Slclv3Pro-12	3	12
Slclv3Pro-12	5	12
Slclv3Pro-12	5	12
Slclv3Pro-12	5	12
Slclv3Pro-12	5	12
Slclv3Pro-12	3	12
Slclv3Pro-12	7	12
Slclv3Pro-12	4	12
Slclv3Pro-12	4	12
Slclv3Pro-12	4	12
Slclv3Pro-12	6	13
Slclv3Pro-12	5	13
Slclv3Pro-12	5	13
Slclv3Pro-12	6	13
Slclv3Pro-12	5	13
Slclv3Pro-12	8	13
Slclv3Pro-12	3	13
Slclv3Pro-12	3	13
Slclv3Pro-12	3	13
Slclv3Pro-12	4	13
Slclv3Pro-12	4	13
Slclv3Pro-12	4	13
Slclv3Pro-12	3	13
Slclv3Pro-12	4	13
Slclv3Pro-12	3	13
Slclv3Pro-12	4	14
Slclv3Pro-12	4	14
Slclv3Pro-12	4	14
Slclv3Pro-12	4	14
Slclv3Pro-12	5	14
Slclv3Pro-12	4	14
Slclv3Pro-12	3	14
Slclv3Pro-12	4	14
Slclv3Pro-12	3	14
Slclv3Pro-12	5	14
Slclv3Pro-12	4	14
Slclv3Pro-12	3	14
Slclv3Pro-12	4	14
Slclv3Pro-12	3	14
Slclv3Pro-12	4	14
Slclv3Pro-12	3	15
Slclv3Pro-12	4	15
Slclv3Pro-12	3	15
Slclv3Pro-12	7	15
Slclv3Pro-12	5	15
Slclv3Pro-12	5	16
Slclv3Pro-12	3	16
Slclv3Pro-12	5	16
Slclv3Pro-12	4	16
Slclv3Pro-12	3	16
Slclv3Pro-12	4	16
[truncated: 2,823 more rows]

## Sheet: Slclv3pro-29 Slcle9 Rep. 1
Table S3. Locule number counts raw data from all seasons and qRT results.
Source Data 6. Locule number counts Slclv3Pro-29 Slcle9 double mutants aggregated across field seasons related to fig. S2B.
Genotype	Locule Number
Slclv3Pro-29/Slcle9	27
Slclv3Pro-29/Slcle9	30
Slclv3Pro-29/Slcle9	24
Slclv3Pro-29/Slcle9	33
Slclv3Pro-29/Slcle9	25
Slclv3Pro-29/Slcle9	25
Slclv3Pro-29/Slcle9	30
Slclv3Pro-29/Slcle9	28
Slclv3Pro-29/Slcle9	33
Slclv3Pro-29/Slcle9	26
Slclv3Pro-29/Slcle9	29
Slclv3Pro-29/Slcle9	29
Slclv3Pro-29/Slcle9	23
Slclv3Pro-29/Slcle9	21
Slclv3Pro-29/Slcle9	21
Slclv3Pro-29/Slcle9	23
Slclv3Pro-29/Slcle9	31
Slclv3Pro-29/Slcle9	32
Slclv3Pro-29/Slcle9	29
Slclv3Pro-29/Slcle9	23
Slclv3Pro-29/Slcle9	28
Slclv3Pro-29/Slcle9	29
Slclv3Pro-29/Slcle9	29
Slclv3Pro-29/Slcle9	24
Slclv3Pro-29/Slcle9	28
Slclv3Pro-29/Slcle9	22
Slclv3Pro-29/Slcle9	26
Slclv3Pro-29/Slcle9	22
Slclv3Pro-29/Slcle9	27
Slclv3Pro-29/Slcle9	17
Slclv3Pro-29/Slcle9	22
Slclv3Pro-29/Slcle9	32
Slclv3Pro-29/Slcle9	25
Slclv3Pro-29/Slcle9	20
Slclv3Pro-29/Slcle9	29
Slclv3Pro-29/Slcle9	23
Slclv3Pro-29/Slcle9	21
Slclv3Pro-29/Slcle9	20
Slclv3Pro-29/Slcle9	23
Slclv3Pro-29/Slcle9	22
Slclv3Pro-29/Slcle9	16
Slclv3Pro-29/Slcle9	20
Slclv3Pro-29/Slcle9	26
Slclv3Pro-29/Slcle9	22
Slclv3Pro-29/Slcle9	29
Slclv3Pro-29/Slcle9	23
Slclv3Pro-29/Slcle9	18
Slclv3Pro-29/Slcle9	20
Slclv3Pro-29/Slcle9	28
Slclv3Pro-29/Slcle9	30
Slclv3Pro-29/Slcle9	31
Slclv3Pro-29/Slcle9	26
Slclv3Pro-29/Slcle9	24
Slclv3Pro-29/Slcle9	25
Slclv3Pro-29/Slcle9	37
Slclv3Pro-29/Slcle9	24
Slclv3Pro-29/Slcle9	28
Slclv3Pro-29/Slcle9	32
Slclv3Pro-29/Slcle9	42
Slclv3Pro-29/Slcle9	39
Slclv3Pro-29/Slcle9	26
Slclv3Pro-29/Slcle9	30
Slclv3Pro-29/Slcle9	25
Slclv3Pro-29/Slcle9	31
Slclv3Pro-29/Slcle9	32
Slclv3Pro-29/Slcle9	38
Slclv3Pro-29/Slcle9	40
Slclv3Pro-29/Slcle9	37
Slclv3Pro-29/Slcle9	33
Slclv3Pro-29/Slcle9	32
Slclv3Pro-29/Slcle9	32
Slclv3Pro-29/Slcle9	36
Slclv3Pro-29/Slcle9	37
Slclv3Pro-29/Slcle9	30
Slclv3Pro-29/Slcle9	28
Slclv3Pro-29/Slcle9	31
Slclv3Pro-29/Slcle9	27
Slclv3Pro-29/Slcle9	33
Slclv3Pro-29/Slcle9	32
Slclv3Pro-29/Slcle9	45
Slclv3Pro-29/Slcle9	26
Slclv3Pro-29/Slcle9	32
Slclv3Pro-29/Slcle9	27
Slclv3Pro-29/Slcle9	40
Slclv3Pro-29/Slcle9	31
Slclv3Pro-29/Slcle9	35
Slclv3Pro-29/Slcle9	38
Slclv3Pro-29/Slcle9	29
Slclv3Pro-29/Slcle9	32
Slclv3Pro-29/Slcle9	30
Slclv3Pro-29/Slcle9	35
Slclv3Pro-29/Slcle9	30
Slclv3Pro-29/Slcle9	33
Slclv3Pro-29/Slcle9	36

## Sheet: Slclv3Pro SlwusCR-lc Slcle9
Table S3. Locule number counts raw data from all seasons and qRT results.
Source Data 7. Locule number counts of WT, SlwusCR-lc, Slcle9, SlwusCR-lc Slcle9 double mutants, Slclv3Pro single mutants, Slclv3Pro SlwusCR-lc double mutants, Slclv3Pro Slcle9 double mutants, Slclv3Pro SlwusCR-lc Slcle9 triple mutants from Spring 2022 field season in Florida related to Fig. 3 and fig. S2C.
Genotype	Locule Number	Plant Number
WT	2	1
WT	2	1
WT	2	1
WT	2	1
WT	2	1
WT	2	1
WT	3	1
WT	3	1
WT	3	1
WT	3	1
WT	2	2
WT	2	2
WT	2	2
WT	2	2
WT	2	2
WT	2	2
WT	3	2
WT	3	2
WT	3	2
WT	3	2
WT	2	3
WT	2	3
WT	2	3
WT	2	3
WT	2	3
WT	3	3
WT	3	3
WT	3	3
WT	3	3
WT	4	3
WT	3	4
WT	3	4
WT	3	4
WT	3	4
WT	3	4
WT	3	4
WT	3	4
WT	3	4
WT	3	4
WT	3	4
WT	2	5
WT	2	5
WT	2	5
WT	2	5
WT	3	5
WT	3	5
WT	3	5
WT	3	5
WT	3	5
WT	3	5
WT	2	6
WT	3	6
WT	3	6
WT	3	6
WT	3	6
WT	3	6
WT	3	6
WT	3	6
WT	3	6
WT	3	6
WT	2	7
WT	2	7
WT	2	7
WT	2	7
WT	2	7
WT	2	7
WT	3	7
WT	3	7
WT	3	7
WT	3	7
WT	2	8
WT	2	8
WT	2	8
WT	2	8
WT	2	8
WT	2	8
WT	2	8
WT	2	8
WT	3	8
WT	3	8
WT	2	9
WT	2	9
WT	2	9
WT	2	9
WT	2	9
WT	3	9
WT	3	9
WT	3	9
WT	3	9
WT	3	9
WT	2	10
WT	2	10
WT	2	10
WT	2	10
WT	3	10
WT	3	10
WT	3	10
WT	3	10
WT	3	10
WT	3	10
WT	2	11
WT	2	11
WT	2	11
WT	2	11
WT	2	11
WT	2	11
WT	2	11
WT	3	11
WT	3	11
WT	3	11
WT	2	12
WT	2	12
WT	3	12
WT	3	12
WT	3	12
WT	3	12
WT	3	12
WT	3	12
WT	3	12
WT	4	12
WT	2	13
WT	2	13
WT	2	13
WT	2	13
WT	3	13
WT	3	13
WT	3	13
WT	3	13
WT	3	13
WT	3	13
WT	2	14
WT	2	14
WT	2	14
WT	2	14
WT	2	14
WT	2	14
WT	3	14
WT	3	14
WT	3	14
WT	3	14
WT	2	15
WT	2	15
WT	2	15
WT	2	15
WT	2	15
WT	2	15
WT	3	15
WT	3	15
WT	3	15
WT	3	15
WT	2	16
WT	2	16
WT	2	16
WT	2	16
WT	2	16
WT	3	16
WT	3	16
WT	3	16
WT	3	16
WT	3	16
WT	2	17
WT	2	17
WT	2	17
WT	2	17
WT	3	17
WT	3	17
WT	3	17
WT	3	17
WT	3	17
WT	3	17
WT	2	18
WT	2	18
WT	2	18
WT	3	18
WT	3	18
WT	3	18
WT	3	18
WT	3	18
WT	3	18
WT	3	18
WT	2	19
WT	2	19
WT	2	19
WT	3	19
WT	3	19
WT	3	19
WT	3	19
WT	3	19
WT	3	19
WT	3	19
WT	2	20
WT	2	20
WT	2	20
WT	2	20
WT	3	20
WT	3	20
WT	3	20
WT	3	20
WT	3	20
WT	3	20
Slcle9	2	1
Slcle9	2	1
Slcle9	2	1
Slcle9	2	1
Slcle9	2	1
Slcle9	3	1
Slcle9	3	1
Slcle9	3	1
Slcle9	3	1
Slcle9	3	1
Slcle9	3	2
Slcle9	3	2
Slcle9	3	2
Slcle9	3	2
Slcle9	3	2
Slcle9	3	2
Slcle9	3	2
Slcle9	3	2
Slcle9	3	2
Slcle9	4	2
Slcle9	2	3
Slcle9	2	3
Slcle9	3	3
Slcle9	3	3
Slcle9	3	3
Slcle9	3	3
Slcle9	3	3
Slcle9	3	3
Slcle9	3	3
Slcle9	3	3
Slcle9	2	4
Slcle9	2	4
Slcle9	2	4
Slcle9	3	4
Slcle9	3	4
Slcle9	3	4
Slcle9	3	4
Slcle9	3	4
Slcle9	3	4
Slcle9	4	4
Slcle9	2	5
Slcle9	2	5
Slcle9	2	5
Slcle9	2	5
Slcle9	3	5
Slcle9	3	5
Slcle9	3	5
Slcle9	3	5
Slcle9	3	5
Slcle9	3	5
Slcle9	2	6
Slcle9	2	6
Slcle9	3	6
Slcle9	3	6
Slcle9	3	6
Slcle9	3	6
Slcle9	3	6
Slcle9	3	6
Slcle9	3	6
Slcle9	3	6
Slcle9	2	7
Slcle9	2	7
Slcle9	3	7
Slcle9	3	7
Slcle9	3	7
Slcle9	3	7
Slcle9	3	7
Slcle9	3	7
Slcle9	3	7
Slcle9	3	7
Slcle9	2	8
Slcle9	2	8
Slcle9	2	8
Slcle9	3	8
Slcle9	3	8
Slcle9	3	8
Slcle9	3	8
Slcle9	3	8
Slcle9	3	8
Slcle9	3	8
Slcle9	2	9
Slcle9	2	9
Slcle9	2	9
Slcle9	3	9
Slcle9	3	9
Slcle9	3	9
Slcle9	3	9
Slcle9	3	9
Slcle9	3	9
Slcle9	4	9
Slcle9	2	10
Slcle9	2	10
Slcle9	3	10
Slcle9	3	10
Slcle9	3	10
Slcle9	3	10
Slcle9	3	10
Slcle9	3	10
Slcle9	3	10
Slcle9	3	10
Slcle9	2	11
Slcle9	2	11
Slcle9	2	11
Slcle9	2	11
Slcle9	2	11
Slcle9	3	11
Slcle9	3	11
Slcle9	3	11
Slcle9	3	11
Slcle9	3	11
Slcle9	2	12
Slcle9	2	12
Slcle9	2	12
Slcle9	2	12
Slcle9	2	12
Slcle9	2	12
Slcle9	3	12
Slcle9	3	12
Slcle9	3	12
Slcle9	3	12
Slcle9	2	13
Slcle9	2	13
Slcle9	2	13
Slcle9	2	13
Slcle9	2	13
Slcle9	2	13
Slcle9	3	13
Slcle9	3	13
Slcle9	3	13
Slcle9	3	13
Slcle9	2	14
Slcle9	2	14
Slcle9	2	14
Slcle9	2	14
Slcle9	2	14
Slcle9	2	14
Slcle9	3	14
Slcle9	3	14
Slcle9	3	14
Slcle9	3	14
Slcle9	2	15
Slcle9	3	15
Slcle9	3	15
Slcle9	3	15
Slcle9	3	15
Slcle9	3	15
Slcle9	3	15
Slcle9	3	15
Slcle9	3	15
Slcle9	3	15
Slcle9	2	16
Slcle9	2	16
Slcle9	2	16
Slcle9	2	16
Slcle9	2	16
Slcle9	3	16
Slcle9	3	16
Slcle9	3	16
Slcle9	3	16
Slcle9	3	16
Slcle9	2	17
Slcle9	2	17
Slcle9	2	17
Slcle9	2	17
Slcle9	2	17
Slcle9	3	17
Slcle9	3	17
Slcle9	3	17
Slcle9	3	17
Slcle9	3	17
SlwusCR-lc	2	1
SlwusCR-lc	3	1
SlwusCR-lc	3	1
SlwusCR-lc	3	1
SlwusCR-lc	3	1
SlwusCR-lc	3	1
SlwusCR-lc	3	1
SlwusCR-lc	3	1
SlwusCR-lc	3	1
SlwusCR-lc	3	1
SlwusCR-lc	3	2
SlwusCR-lc	3	2
SlwusCR-lc	3	2
SlwusCR-lc	3	2
SlwusCR-lc	3	2
SlwusCR-lc	3	2
SlwusCR-lc	3	2
SlwusCR-lc	3	2
SlwusCR-lc	3	2
SlwusCR-lc	4	2
SlwusCR-lc	2	3
SlwusCR-lc	2	3
SlwusCR-lc	2	3
SlwusCR-lc	2	3
SlwusCR-lc	3	3
SlwusCR-lc	3	3
SlwusCR-lc	3	3
SlwusCR-lc	3	3
SlwusCR-lc	3	3
SlwusCR-lc	4	3
SlwusCR-lc	2	4
SlwusCR-lc	3	4
SlwusCR-lc	3	4
SlwusCR-lc	3	4
SlwusCR-lc	3	4
SlwusCR-lc	3	4
SlwusCR-lc	3	4
SlwusCR-lc	3	4
SlwusCR-lc	3	4
SlwusCR-lc	3	4
SlwusCR-lc	2	5
SlwusCR-lc	2	5
SlwusCR-lc	2	5
SlwusCR-lc	2	5
SlwusCR-lc	2	5
SlwusCR-lc	2	5
SlwusCR-lc	2	5
SlwusCR-lc	3	5
SlwusCR-lc	3	5
SlwusCR-lc	3	5
SlwusCR-lc	2	6
SlwusCR-lc	2	6
SlwusCR-lc	2	6
SlwusCR-lc	2	6
SlwusCR-lc	3	6
SlwusCR-lc	3	6
SlwusCR-lc	3	6
SlwusCR-lc	3	6
SlwusCR-lc	3	6
SlwusCR-lc	3	6
SlwusCR-lc	2	7
SlwusCR-lc	2	7
SlwusCR-lc	2	7
SlwusCR-lc	2	7
SlwusCR-lc	2	7
SlwusCR-lc	2	7
SlwusCR-lc	3	7
SlwusCR-lc	3	7
SlwusCR-lc	3	7
SlwusCR-lc	4	7
SlwusCR-lc	2	8
SlwusCR-lc	2	8
SlwusCR-lc	2	8
SlwusCR-lc	2	8
SlwusCR-lc	2	8
SlwusCR-lc	3	8
SlwusCR-lc	3	8
SlwusCR-lc	3	8
SlwusCR-lc	3	8
SlwusCR-lc	3	8
SlwusCR-lc	3	9
SlwusCR-lc	3	9
SlwusCR-lc	3	9
SlwusCR-lc	3	9
SlwusCR-lc	3	9
SlwusCR-lc	3	9
SlwusCR-lc	3	9
SlwusCR-lc	3	9
SlwusCR-lc	3	9
SlwusCR-lc	4	9
SlwusCR-lc	3	10
SlwusCR-lc	3	10
SlwusCR-lc	3	10
SlwusCR-lc	3	10
SlwusCR-lc	3	10
SlwusCR-lc	3	10
SlwusCR-lc	3	10
SlwusCR-lc	3	10
SlwusCR-lc	4	10
SlwusCR-lc	4	10
SlwusCR-lc	2	11
SlwusCR-lc	3	11
SlwusCR-lc	3	11
SlwusCR-lc	3	11
SlwusCR-lc	3	11
SlwusCR-lc	3	11
SlwusCR-lc	3	11
SlwusCR-lc	3	11
SlwusCR-lc	3	11
SlwusCR-lc	3	11
SlwusCR-lc	2	12
SlwusCR-lc	3	12
SlwusCR-lc	3	12
SlwusCR-lc	3	12
SlwusCR-lc	3	12
SlwusCR-lc	3	12
SlwusCR-lc	3	12
SlwusCR-lc	3	12
SlwusCR-lc	3	12
SlwusCR-lc	4	12
SlwusCR-lc	2	13
SlwusCR-lc	3	13
SlwusCR-lc	3	13
SlwusCR-lc	3	13
SlwusCR-lc	3	13
SlwusCR-lc	3	13
SlwusCR-lc	3	13
SlwusCR-lc	3	13
SlwusCR-lc	4	13
SlwusCR-lc	4	13
SlwusCR-lc	2	14
SlwusCR-lc	2	14
SlwusCR-lc	2	14
SlwusCR-lc	2	14
SlwusCR-lc	2	14
SlwusCR-lc	3	14
SlwusCR-lc	3	14
SlwusCR-lc	3	14
SlwusCR-lc	3	14
SlwusCR-lc	4	14
SlwusCR-lc	3	15
SlwusCR-lc	3	15
SlwusCR-lc	3	15
SlwusCR-lc	3	15
SlwusCR-lc	3	15
SlwusCR-lc	3	15
SlwusCR-lc	3	15
SlwusCR-lc	3	15
SlwusCR-lc	3	15
SlwusCR-lc	4	15
SlwusCR-lc	2	16
SlwusCR-lc	3	16
SlwusCR-lc	3	16
SlwusCR-lc	3	16
SlwusCR-lc	3	16
SlwusCR-lc	3	16
SlwusCR-lc	3	16
SlwusCR-lc	3	16
SlwusCR-lc	3	16
SlwusCR-lc	3	16
SlwusCR-lc	2	17
SlwusCR-lc	3	17
SlwusCR-lc	3	17
SlwusCR-lc	3	17
SlwusCR-lc	3	17
SlwusCR-lc	3	17
SlwusCR-lc	3	17
SlwusCR-lc	3	17
SlwusCR-lc	3	17
SlwusCR-lc	3	17
SlwusCR-lc	2	18
SlwusCR-lc	2	18
SlwusCR-lc	3	18
SlwusCR-lc	3	18
SlwusCR-lc	3	18
SlwusCR-lc	3	18
SlwusCR-lc	3	18
SlwusCR-lc	3	18
SlwusCR-lc	3	18
SlwusCR-lc	4	18
SlwusCR-lc	2	19
SlwusCR-lc	2	19
SlwusCR-lc	2	19
SlwusCR-lc	2	19
SlwusCR-lc	3	19
SlwusCR-lc	3	19
SlwusCR-lc	3	19
SlwusCR-lc	3	19
SlwusCR-lc	3	19
SlwusCR-lc	3	19
SlwusCR-lc	2	20
SlwusCR-lc	2	20
SlwusCR-lc	2	20
SlwusCR-lc	2	20
SlwusCR-lc	2	20
SlwusCR-lc	3	20
SlwusCR-lc	3	20
SlwusCR-lc	3	20
SlwusCR-lc	3	20
SlwusCR-lc	3	20
SlwusCR-lc/Slcle9	3	1
SlwusCR-lc/Slcle9	3	1
SlwusCR-lc/Slcle9	3	1
SlwusCR-lc/Slcle9	3	1
SlwusCR-lc/Slcle9	3	1
SlwusCR-lc/Slcle9	3	1
SlwusCR-lc/Slcle9	3	1
SlwusCR-lc/Slcle9	3	1
SlwusCR-lc/Slcle9	3	1
SlwusCR-lc/Slcle9	3	1
SlwusCR-lc/Slcle9	2	2
SlwusCR-lc/Slcle9	2	2
SlwusCR-lc/Slcle9	2	2
SlwusCR-lc/Slcle9	3	2
SlwusCR-lc/Slcle9	3	2
SlwusCR-lc/Slcle9	3	2
SlwusCR-lc/Slcle9	3	2
SlwusCR-lc/Slcle9	3	2
SlwusCR-lc/Slcle9	3	2
SlwusCR-lc/Slcle9	3	2
SlwusCR-lc/Slcle9	3	3
SlwusCR-lc/Slcle9	3	3
SlwusCR-lc/Slcle9	3	3
SlwusCR-lc/Slcle9	3	3
SlwusCR-lc/Slcle9	3	3
SlwusCR-lc/Slcle9	3	3
SlwusCR-lc/Slcle9	3	3
SlwusCR-lc/Slcle9	3	3
SlwusCR-lc/Slcle9	3	3
SlwusCR-lc/Slcle9	3	3
SlwusCR-lc/Slcle9	2	4
SlwusCR-lc/Slcle9	2	4
SlwusCR-lc/Slcle9	2	4
SlwusCR-lc/Slcle9	3	4
SlwusCR-lc/Slcle9	3	4
SlwusCR-lc/Slcle9	3	4
SlwusCR-lc/Slcle9	3	4
SlwusCR-lc/Slcle9	3	4
SlwusCR-lc/Slcle9	3	4
SlwusCR-lc/Slcle9	3	4
SlwusCR-lc/Slcle9	3	5
SlwusCR-lc/Slcle9	3	5
SlwusCR-lc/Slcle9	3	5
SlwusCR-lc/Slcle9	3	5
SlwusCR-lc/Slcle9	3	5
SlwusCR-lc/Slcle9	3	5
SlwusCR-lc/Slcle9	3	5
SlwusCR-lc/Slcle9	3	5
SlwusCR-lc/Slcle9	3	5
SlwusCR-lc/Slcle9	4	5
SlwusCR-lc/Slcle9	3	6
SlwusCR-lc/Slcle9	3	6
SlwusCR-lc/Slcle9	3	6
SlwusCR-lc/Slcle9	3	6
SlwusCR-lc/Slcle9	3	6
SlwusCR-lc/Slcle9	3	6
SlwusCR-lc/Slcle9	3	6
SlwusCR-lc/Slcle9	3	6
SlwusCR-lc/Slcle9	4	6
SlwusCR-lc/Slcle9	4	6
SlwusCR-lc/Slcle9	3	7
SlwusCR-lc/Slcle9	3	7
SlwusCR-lc/Slcle9	3	7
SlwusCR-lc/Slcle9	3	7
SlwusCR-lc/Slcle9	3	7
SlwusCR-lc/Slcle9	3	7
SlwusCR-lc/Slcle9	4	7
SlwusCR-lc/Slcle9	4	7
SlwusCR-lc/Slcle9	4	7
SlwusCR-lc/Slcle9	4	7
SlwusCR-lc/Slcle9	3	8
SlwusCR-lc/Slcle9	3	8
SlwusCR-lc/Slcle9	3	8
SlwusCR-lc/Slcle9	3	8
SlwusCR-lc/Slcle9	3	8
SlwusCR-lc/Slcle9	3	8
SlwusCR-lc/Slcle9	3	8
SlwusCR-lc/Slcle9	3	8
SlwusCR-lc/Slcle9	3	8
SlwusCR-lc/Slcle9	4	8
SlwusCR-lc/Slcle9	3	9
SlwusCR-lc/Slcle9	3	9
SlwusCR-lc/Slcle9	3	9
SlwusCR-lc/Slcle9	3	9
SlwusCR-lc/Slcle9	3	9
SlwusCR-lc/Slcle9	3	9
SlwusCR-lc/Slcle9	3	9
SlwusCR-lc/Slcle9	4	9
SlwusCR-lc/Slcle9	4	9
SlwusCR-lc/Slcle9	5	9
Slclv3Pro-2	3	1
Slclv3Pro-2	3	1
Slclv3Pro-2	3	1
Slclv3Pro-2	3	1
Slclv3Pro-2	3	1
Slclv3Pro-2	3	1
Slclv3Pro-2	3	1
Slclv3Pro-2	3	1
Slclv3Pro-2	3	1
Slclv3Pro-2	4	1
Slclv3Pro-2	2	2
Slclv3Pro-2	3	2
Slclv3Pro-2	3	2
Slclv3Pro-2	3	2
Slclv3Pro-2	3	2
Slclv3Pro-2	3	2
Slclv3Pro-2	3	2
Slclv3Pro-2	3	2
Slclv3Pro-2	3	2
Slclv3Pro-2	3	2
Slclv3Pro-2	2	3
Slclv3Pro-2	3	3
Slclv3Pro-2	3	3
Slclv3Pro-2	3	3
Slclv3Pro-2	3	3
Slclv3Pro-2	3	3
Slclv3Pro-2	3	3
Slclv3Pro-2	3	3
Slclv3Pro-2	3	3
Slclv3Pro-2	3	3
Slclv3Pro-2	2	4
Slclv3Pro-2	2	4
Slclv3Pro-2	3	4
Slclv3Pro-2	3	4
Slclv3Pro-2	3	4
Slclv3Pro-2	3	4
Slclv3Pro-2	3	4
Slclv3Pro-2	3	4
Slclv3Pro-2	3	4
Slclv3Pro-2	3	4
Slclv3Pro-2	2	5
Slclv3Pro-2	2	5
Slclv3Pro-2	3	5
Slclv3Pro-2	3	5
Slclv3Pro-2	3	5
Slclv3Pro-2	3	5
Slclv3Pro-2	3	5
Slclv3Pro-2	3	5
Slclv3Pro-2	3	5
Slclv3Pro-2	4	5
Slclv3Pro-2	3	6
Slclv3Pro-2	3	6
Slclv3Pro-2	3	6
Slclv3Pro-2	3	6
Slclv3Pro-2	3	6
Slclv3Pro-2	3	6
Slclv3Pro-2	3	6
Slclv3Pro-2	3	6
Slclv3Pro-2	3	6
Slclv3Pro-2	4	6
Slclv3Pro-2	2	7
Slclv3Pro-2	2	7
Slclv3Pro-2	2	7
Slclv3Pro-2	3	7
Slclv3Pro-2	3	7
Slclv3Pro-2	3	7
Slclv3Pro-2	3	7
Slclv3Pro-2	3	7
Slclv3Pro-2	3	7
Slclv3Pro-2	3	7
Slclv3Pro-2	2	8
Slclv3Pro-2	2	8
Slclv3Pro-2	3	8
Slclv3Pro-2	3	8
Slclv3Pro-2	3	8
Slclv3Pro-2	3	8
Slclv3Pro-2	3	8
Slclv3Pro-2	3	8
Slclv3Pro-2	3	8
Slclv3Pro-2	4	8
Slclv3Pro-2	2	9
Slclv3Pro-2	2	9
Slclv3Pro-2	3	9
Slclv3Pro-2	3	9
Slclv3Pro-2	3	9
Slclv3Pro-2	3	9
Slclv3Pro-2	3	9
Slclv3Pro-2	3	9
Slclv3Pro-2	3	9
Slclv3Pro-2	4	9
Slclv3Pro-2	3	10
Slclv3Pro-2	3	10
Slclv3Pro-2	3	10
Slclv3Pro-2	3	10
Slclv3Pro-2	3	10
Slclv3Pro-2	3	10
Slclv3Pro-2	3	10
Slclv3Pro-2	3	10
Slclv3Pro-2	3	10
Slclv3Pro-2	5	10
Slclv3Pro-2	3	11
Slclv3Pro-2	3	11
Slclv3Pro-2	3	11
Slclv3Pro-2	3	11
Slclv3Pro-2	3	11
Slclv3Pro-2	3	11
Slclv3Pro-2	3	11
Slclv3Pro-2	3	11
Slclv3Pro-2	4	11
Slclv3Pro-2	4	11
Slclv3Pro-2	3	12
Slclv3Pro-2	3	12
Slclv3Pro-2	3	12
Slclv3Pro-2	3	12
Slclv3Pro-2	3	12
Slclv3Pro-2	3	12
Slclv3Pro-2	3	12
Slclv3Pro-2	4	12
Slclv3Pro-2	4	12
Slclv3Pro-2	7	12
Slclv3Pro-2	3	13
Slclv3Pro-2	3	13
Slclv3Pro-2	3	13
Slclv3Pro-2	3	13
Slclv3Pro-2	3	13
Slclv3Pro-2	3	13
Slclv3Pro-2	3	13
Slclv3Pro-2	4	13
Slclv3Pro-2	4	13
Slclv3Pro-2	4	13
Slclv3Pro-2	3	14
Slclv3Pro-2	3	14
Slclv3Pro-2	3	14
Slclv3Pro-2	3	14
Slclv3Pro-2	3	14
Slclv3Pro-2	4	14
Slclv3Pro-2	4	14
Slclv3Pro-2	4	14
Slclv3Pro-2	4	14
Slclv3Pro-2	6	14
Slclv3Pro-2	3	15
Slclv3Pro-2	3	15
Slclv3Pro-2	3	15
Slclv3Pro-2	3	15
Slclv3Pro-2	3	15
Slclv3Pro-2	3	15
Slclv3Pro-2	3	15
Slclv3Pro-2	3	15
Slclv3Pro-2	3	15
Slclv3Pro-2	4	15
Slclv3Pro-2	3	16
Slclv3Pro-2	3	16
Slclv3Pro-2	3	16
Slclv3Pro-2	3	16
Slclv3Pro-2	3	16
Slclv3Pro-2	3	16
Slclv3Pro-2	3	16
Slclv3Pro-2	3	16
Slclv3Pro-2	4	16
Slclv3Pro-2	6	16
Slclv3Pro-2	3	17
Slclv3Pro-2	3	17
Slclv3Pro-2	3	17
Slclv3Pro-2	3	17
Slclv3Pro-2	3	17
Slclv3Pro-2	3	17
Slclv3Pro-2	3	17
Slclv3Pro-2	4	17
Slclv3Pro-2	4	17
Slclv3Pro-2	4	17
Slclv3Pro-2	2	18
Slclv3Pro-2	3	18
Slclv3Pro-2	3	18
Slclv3Pro-2	3	18
Slclv3Pro-2	3	18
Slclv3Pro-2	3	18
Slclv3Pro-2	3	18
Slclv3Pro-2	3	18
Slclv3Pro-2	3	18
Slclv3Pro-2	4	18
Slclv3Pro-2	3	19
Slclv3Pro-2	3	19
Slclv3Pro-2	3	19
Slclv3Pro-2	3	19
Slclv3Pro-2	3	19
Slclv3Pro-2	3	19
Slclv3Pro-2	3	19
Slclv3Pro-2	3	19
Slclv3Pro-2	3	19
Slclv3Pro-2	4	19
Slclv3Pro-2	2	20
Slclv3Pro-2	2	20
Slclv3Pro-2	3	20
Slclv3Pro-2	3	20
Slclv3Pro-2	3	20
Slclv3Pro-2	3	20
Slclv3Pro-2	3	20
Slclv3Pro-2	3	20
Slclv3Pro-2	3	20
Slclv3Pro-2	3	20
Slclv3Pro-2/Slcle9	2	1
Slclv3Pro-2/Slcle9	2	1
Slclv3Pro-2/Slcle9	3	1
Slclv3Pro-2/Slcle9	3	1
Slclv3Pro-2/Slcle9	3	1
Slclv3Pro-2/Slcle9	3	1
Slclv3Pro-2/Slcle9	3	1
Slclv3Pro-2/Slcle9	3	1
Slclv3Pro-2/Slcle9	3	1
Slclv3Pro-2/Slcle9	4	1
Slclv3Pro-2/Slcle9	2	2
Slclv3Pro-2/Slcle9	3	2
Slclv3Pro-2/Slcle9	3	2
Slclv3Pro-2/Slcle9	3	2
Slclv3Pro-2/Slcle9	3	2
Slclv3Pro-2/Slcle9	3	2
Slclv3Pro-2/Slcle9	3	2
Slclv3Pro-2/Slcle9	4	2
Slclv3Pro-2/Slcle9	4	2
Slclv3Pro-2/Slcle9	4	2
Slclv3Pro-2/Slcle9	3	3
Slclv3Pro-2/Slcle9	3	3
Slclv3Pro-2/Slcle9	3	3
Slclv3Pro-2/Slcle9	3	3
Slclv3Pro-2/Slcle9	3	3
Slclv3Pro-2/Slcle9	3	3
Slclv3Pro-2/Slcle9	3	3
Slclv3Pro-2/Slcle9	3	3
Slclv3Pro-2/Slcle9	3	3
Slclv3Pro-2/Slcle9	3	3
Slclv3Pro-2/Slcle9	2	4
Slclv3Pro-2/Slcle9	2	4
Slclv3Pro-2/Slcle9	3	4
Slclv3Pro-2/Slcle9	3	4
Slclv3Pro-2/Slcle9	3	4
Slclv3Pro-2/Slcle9	3	4
Slclv3Pro-2/Slcle9	3	4
Slclv3Pro-2/Slcle9	3	4
Slclv3Pro-2/Slcle9	3	4
Slclv3Pro-2/Slcle9	4	4
Slclv3Pro-2/Slcle9	3	5
Slclv3Pro-2/Slcle9	3	5
Slclv3Pro-2/Slcle9	3	5
Slclv3Pro-2/Slcle9	3	5
Slclv3Pro-2/Slcle9	3	5
Slclv3Pro-2/Slcle9	3	5
Slclv3Pro-2/Slcle9	3	5
Slclv3Pro-2/Slcle9	3	5
Slclv3Pro-2/Slcle9	4	5
Slclv3Pro-2/Slcle9	4	5
Slclv3Pro-2/Slcle9	3	6
Slclv3Pro-2/Slcle9	3	6
Slclv3Pro-2/Slcle9	3	6
Slclv3Pro-2/Slcle9	3	6
Slclv3Pro-2/Slcle9	3	6
Slclv3Pro-2/Slcle9	3	6
Slclv3Pro-2/Slcle9	3	6
Slclv3Pro-2/Slcle9	3	6
Slclv3Pro-2/Slcle9	3	6
Slclv3Pro-2/Slcle9	3	6
Slclv3Pro-2/Slcle9	2	7
Slclv3Pro-2/Slcle9	2	7
Slclv3Pro-2/Slcle9	2	7
Slclv3Pro-2/Slcle9	2	7
Slclv3Pro-2/Slcle9	3	7
Slclv3Pro-2/Slcle9	3	7
Slclv3Pro-2/Slcle9	3	7
Slclv3Pro-2/Slcle9	3	7
Slclv3Pro-2/Slcle9	3	7
Slclv3Pro-2/Slcle9	3	7
Slclv3Pro-2/Slcle9	2	8
Slclv3Pro-2/Slcle9	3	8
Slclv3Pro-2/Slcle9	3	8
Slclv3Pro-2/Slcle9	3	8
Slclv3Pro-2/Slcle9	3	8
Slclv3Pro-2/Slcle9	3	8
Slclv3Pro-2/Slcle9	3	8
Slclv3Pro-2/Slcle9	3	8
Slclv3Pro-2/Slcle9	3	8
Slclv3Pro-2/Slcle9	3	8
Slclv3Pro-2/Slcle9	3	9
Slclv3Pro-2/Slcle9	3	9
Slclv3Pro-2/Slcle9	3	9
Slclv3Pro-2/Slcle9	3	9
Slclv3Pro-2/Slcle9	3	9
Slclv3Pro-2/Slcle9	3	9
Slclv3Pro-2/Slcle9	3	9
Slclv3Pro-2/Slcle9	3	9
Slclv3Pro-2/Slcle9	3	9
Slclv3Pro-2/Slcle9	4	9
Slclv3Pro-2/Slcle9	2	10
Slclv3Pro-2/Slcle9	3	10
Slclv3Pro-2/Slcle9	3	10
Slclv3Pro-2/Slcle9	3	10
Slclv3Pro-2/Slcle9	3	10
Slclv3Pro-2/Slcle9	3	10
Slclv3Pro-2/Slcle9	3	10
Slclv3Pro-2/Slcle9	3	10
Slclv3Pro-2/Slcle9	3	10
Slclv3Pro-2/Slcle9	3	10
Slclv3Pro-2/Slcle9	2	11
Slclv3Pro-2/Slcle9	3	11
Slclv3Pro-2/Slcle9	3	11
Slclv3Pro-2/Slcle9	3	11
Slclv3Pro-2/Slcle9	3	11
Slclv3Pro-2/Slcle9	3	11
Slclv3Pro-2/Slcle9	3	11
Slclv3Pro-2/Slcle9	3	11
Slclv3Pro-2/Slcle9	3	11
Slclv3Pro-2/Slcle9	3	11
Slclv3Pro-2/Slcle9	2	12
Slclv3Pro-2/Slcle9	2	12
Slclv3Pro-2/Slcle9	3	12
Slclv3Pro-2/Slcle9	3	12
Slclv3Pro-2/Slcle9	3	12
Slclv3Pro-2/Slcle9	3	12
Slclv3Pro-2/Slcle9	3	12
Slclv3Pro-2/Slcle9	3	12
Slclv3Pro-2/Slcle9	3	12
Slclv3Pro-2/Slcle9	4	12
Slclv3Pro-2/Slcle9	2	13
Slclv3Pro-2/Slcle9	3	13
Slclv3Pro-2/Slcle9	3	13
Slclv3Pro-2/Slcle9	3	13
Slclv3Pro-2/Slcle9	3	13
Slclv3Pro-2/Slcle9	3	13
Slclv3Pro-2/Slcle9	3	13
Slclv3Pro-2/Slcle9	3	13
Slclv3Pro-2/Slcle9	3	13
Slclv3Pro-2/Slcle9	4	13
Slclv3Pro-2/Slcle9	2	14
Slclv3Pro-2/Slcle9	3	14
Slclv3Pro-2/Slcle9	3	14
Slclv3Pro-2/Slcle9	3	14
Slclv3Pro-2/Slcle9	3	14
Slclv3Pro-2/Slcle9	3	14
Slclv3Pro-2/Slcle9	3	14
Slclv3Pro-2/Slcle9	3	14
Slclv3Pro-2/Slcle9	3	14
Slclv3Pro-2/Slcle9	3	14
Slclv3Pro-2/Slcle9	2	15
Slclv3Pro-2/Slcle9	2	15
Slclv3Pro-2/Slcle9	2	15
Slclv3Pro-2/Slcle9	2	15
Slclv3Pro-2/Slcle9	3	15
Slclv3Pro-2/Slcle9	3	15
Slclv3Pro-2/Slcle9	3	15
Slclv3Pro-2/Slcle9	3	15
Slclv3Pro-2/Slcle9	3	15
Slclv3Pro-2/Slcle9	3	15
Slclv3Pro-2/Slcle9	2	16
Slclv3Pro-2/Slcle9	2	16
Slclv3Pro-2/Slcle9	2	16
Slclv3Pro-2/Slcle9	3	16
Slclv3Pro-2/Slcle9	3	16
Slclv3Pro-2/Slcle9	3	16
Slclv3Pro-2/Slcle9	3	16
Slclv3Pro-2/Slcle9	3	16
Slclv3Pro-2/Slcle9	3	16
Slclv3Pro-2/Slcle9	3	16
Slclv3Pro-2/Slcle9	2	17
Slclv3Pro-2/Slcle9	2	17
Slclv3Pro-2/Slcle9	3	17
Slclv3Pro-2/Slcle9	3	17
Slclv3Pro-2/Slcle9	3	17
Slclv3Pro-2/Slcle9	3	17
Slclv3Pro-2/Slcle9	3	17
Slclv3Pro-2/Slcle9	3	17
Slclv3Pro-2/Slcle9	4	17
Slclv3Pro-2/Slcle9	4	17
Slclv3Pro-2/Slcle9	2	18
Slclv3Pro-2/Slcle9	2	18
Slclv3Pro-2/Slcle9	2	18
Slclv3Pro-2/Slcle9	3	18
Slclv3Pro-2/Slcle9	3	18
Slclv3Pro-2/Slcle9	3	18
Slclv3Pro-2/Slcle9	3	18
Slclv3Pro-2/Slcle9	3	18
Slclv3Pro-2/Slcle9	3	18
Slclv3Pro-2/Slcle9	3	18
Slclv3Pro-2/Slcle9	2	19
Slclv3Pro-2/Slcle9	3	19
Slclv3Pro-2/Slcle9	3	19
Slclv3Pro-2/Slcle9	3	19
Slclv3Pro-2/Slcle9	3	19
Slclv3Pro-2/Slcle9	3	19
Slclv3Pro-2/Slcle9	3	19
Slclv3Pro-2/Slcle9	3	19
Slclv3Pro-2/Slcle9	3	19
Slclv3Pro-2/Slcle9	4	19
Slclv3Pro-2/Slcle9	3	20
Slclv3Pro-2/Slcle9	3	20
Slclv3Pro-2/Slcle9	3	20
Slclv3Pro-2/Slcle9	3	20
Slclv3Pro-2/Slcle9	3	20
Slclv3Pro-2/Slcle9	3	20
Slclv3Pro-2/Slcle9	3	20
Slclv3Pro-2/Slcle9	3	20
Slclv3Pro-2/Slcle9	3	20
Slclv3Pro-2/Slcle9	3	20
Slclv3Pro-2/SlwusCR-lc	2	1
Slclv3Pro-2/SlwusCR-lc	3	1
Slclv3Pro-2/SlwusCR-lc	3	1
Slclv3Pro-2/SlwusCR-lc	3	1
Slclv3Pro-2/SlwusCR-lc	3	1
Slclv3Pro-2/SlwusCR-lc	3	1
Slclv3Pro-2/SlwusCR-lc	3	1
Slclv3Pro-2/SlwusCR-lc	3	1
Slclv3Pro-2/SlwusCR-lc	3	1
Slclv3Pro-2/SlwusCR-lc	4	1
Slclv3Pro-2/SlwusCR-lc	3	2
Slclv3Pro-2/SlwusCR-lc	3	2
Slclv3Pro-2/SlwusCR-lc	3	2
Slclv3Pro-2/SlwusCR-lc	3	2
Slclv3Pro-2/SlwusCR-lc	3	2
Slclv3Pro-2/SlwusCR-lc	3	2
Slclv3Pro-2/SlwusCR-lc	3	2
Slclv3Pro-2/SlwusCR-lc	3	2
Slclv3Pro-2/SlwusCR-lc	4	2
Slclv3Pro-2/SlwusCR-lc	4	2
Slclv3Pro-2/SlwusCR-lc	3	3
Slclv3Pro-2/SlwusCR-lc	3	3
Slclv3Pro-2/SlwusCR-lc	3	3
Slclv3Pro-2/SlwusCR-lc	3	3
Slclv3Pro-2/SlwusCR-lc	3	3
Slclv3Pro-2/SlwusCR-lc	3	3
Slclv3Pro-2/SlwusCR-lc	3	3
Slclv3Pro-2/SlwusCR-lc	4	3
Slclv3Pro-2/SlwusCR-lc	4	3
Slclv3Pro-2/SlwusCR-lc	4	3
Slclv3Pro-2/SlwusCR-lc	3	4
Slclv3Pro-2/SlwusCR-lc	3	4
Slclv3Pro-2/SlwusCR-lc	3	4
Slclv3Pro-2/SlwusCR-lc	3	4
Slclv3Pro-2/SlwusCR-lc	3	4
Slclv3Pro-2/SlwusCR-lc	3	4
Slclv3Pro-2/SlwusCR-lc	3	4
Slclv3Pro-2/SlwusCR-lc	4	4
Slclv3Pro-2/SlwusCR-lc	4	4
Slclv3Pro-2/SlwusCR-lc	5	4
Slclv3Pro-2/SlwusCR-lc	2	5
Slclv3Pro-2/SlwusCR-lc	2	5
Slclv3Pro-2/SlwusCR-lc	2	5
Slclv3Pro-2/SlwusCR-lc	2	5
Slclv3Pro-2/SlwusCR-lc	3	5
Slclv3Pro-2/SlwusCR-lc	3	5
Slclv3Pro-2/SlwusCR-lc	3	5
Slclv3Pro-2/SlwusCR-lc	3	5
Slclv3Pro-2/SlwusCR-lc	3	5
Slclv3Pro-2/SlwusCR-lc	3	5
Slclv3Pro-2/SlwusCR-lc	2	6
Slclv3Pro-2/SlwusCR-lc	2	6
Slclv3Pro-2/SlwusCR-lc	2	6
Slclv3Pro-2/SlwusCR-lc	2	6
Slclv3Pro-2/SlwusCR-lc	3	6
Slclv3Pro-2/SlwusCR-lc	3	6
Slclv3Pro-2/SlwusCR-lc	3	6
Slclv3Pro-2/SlwusCR-lc	3	6
Slclv3Pro-2/SlwusCR-lc	3	6
Slclv3Pro-2/SlwusCR-lc	4	6
Slclv3Pro-2/SlwusCR-lc	2	7
Slclv3Pro-2/SlwusCR-lc	2	7
Slclv3Pro-2/SlwusCR-lc	2	7
Slclv3Pro-2/SlwusCR-lc	2	7
Slclv3Pro-2/SlwusCR-lc	2	7
Slclv3Pro-2/SlwusCR-lc	3	7
Slclv3Pro-2/SlwusCR-lc	3	7
Slclv3Pro-2/SlwusCR-lc	3	7
Slclv3Pro-2/SlwusCR-lc	3	7
Slclv3Pro-2/SlwusCR-lc	3	7
Slclv3Pro-2/SlwusCR-lc	2	8
Slclv3Pro-2/SlwusCR-lc	2	8
Slclv3Pro-2/SlwusCR-lc	2	8
Slclv3Pro-2/SlwusCR-lc	2	8
Slclv3Pro-2/SlwusCR-lc	3	8
Slclv3Pro-2/SlwusCR-lc	3	8
Slclv3Pro-2/SlwusCR-lc	3	8
Slclv3Pro-2/SlwusCR-lc	3	8
Slclv3Pro-2/SlwusCR-lc	3	8
Slclv3Pro-2/SlwusCR-lc	3	8
Slclv3Pro-2/SlwusCR-lc	2	9
Slclv3Pro-2/SlwusCR-lc	3	9
Slclv3Pro-2/SlwusCR-lc	3	9
Slclv3Pro-2/SlwusCR-lc	3	9
Slclv3Pro-2/SlwusCR-lc	3	9
Slclv3Pro-2/SlwusCR-lc	3	9
Slclv3Pro-2/SlwusCR-lc	3	9
Slclv3Pro-2/SlwusCR-lc	3	9
Slclv3Pro-2/SlwusCR-lc	3	9
Slclv3Pro-2/SlwusCR-lc	3	9
Slclv3Pro-2/SlwusCR-lc	2	10
Slclv3Pro-2/SlwusCR-lc	3	10
Slclv3Pro-2/SlwusCR-lc	3	10
Slclv3Pro-2/SlwusCR-lc	3	10
Slclv3Pro-2/SlwusCR-lc	3	10
Slclv3Pro-2/SlwusCR-lc	3	10
Slclv3Pro-2/SlwusCR-lc	3	10
Slclv3Pro-2/SlwusCR-lc	3	10
Slclv3Pro-2/SlwusCR-lc	3	10
Slclv3Pro-2/SlwusCR-lc	3	10
Slclv3Pro-2/SlwusCR-lc	2	11
Slclv3Pro-2/SlwusCR-lc	2	11
Slclv3Pro-2/SlwusCR-lc	3	11
Slclv3Pro-2/SlwusCR-lc	3	11
Slclv3Pro-2/SlwusCR-lc	3	11
Slclv3Pro-2/SlwusCR-lc	3	11
Slclv3Pro-2/SlwusCR-lc	3	11
Slclv3Pro-2/SlwusCR-lc	4	11
Slclv3Pro-2/SlwusCR-lc	4	11
Slclv3Pro-2/SlwusCR-lc	4	11
Slclv3Pro-2/SlwusCR-lc	2	12
Slclv3Pro-2/SlwusCR-lc	3	12
Slclv3Pro-2/SlwusCR-lc	3	12
Slclv3Pro-2/SlwusCR-lc	3	12
Slclv3Pro-2/SlwusCR-lc	3	12
Slclv3Pro-2/SlwusCR-lc	3	12
Slclv3Pro-2/SlwusCR-lc	3	12
Slclv3Pro-2/SlwusCR-lc	3	12
Slclv3Pro-2/SlwusCR-lc	3	12
Slclv3Pro-2/SlwusCR-lc	3	12
Slclv3Pro-2/SlwusCR-lc	2	13
Slclv3Pro-2/SlwusCR-lc	2	13
Slclv3Pro-2/SlwusCR-lc	3	13
Slclv3Pro-2/SlwusCR-lc	3	13
Slclv3Pro-2/SlwusCR-lc	3	13
Slclv3Pro-2/SlwusCR-lc	3	13
Slclv3Pro-2/SlwusCR-lc	3	13
Slclv3Pro-2/SlwusCR-lc	3	13
Slclv3Pro-2/SlwusCR-lc	4	13
Slclv3Pro-2/SlwusCR-lc	4	13
Slclv3Pro-2/SlwusCR-lc	2	14
Slclv3Pro-2/SlwusCR-lc	2	14
Slclv3Pro-2/SlwusCR-lc	2	14
Slclv3Pro-2/SlwusCR-lc	2	14
Slclv3Pro-2/SlwusCR-lc	3	14
Slclv3Pro-2/SlwusCR-lc	3	14
Slclv3Pro-2/SlwusCR-lc	3	14
Slclv3Pro-2/SlwusCR-lc	3	14
Slclv3Pro-2/SlwusCR-lc	3	14
Slclv3Pro-2/SlwusCR-lc	3	14
Slclv3Pro-2/SlwusCR-lc	2	15
Slclv3Pro-2/SlwusCR-lc	3	15
Slclv3Pro-2/SlwusCR-lc	3	15
Slclv3Pro-2/SlwusCR-lc	3	15
Slclv3Pro-2/SlwusCR-lc	3	15
Slclv3Pro-2/SlwusCR-lc	3	15
Slclv3Pro-2/SlwusCR-lc	3	15
Slclv3Pro-2/SlwusCR-lc	3	15
Slclv3Pro-2/SlwusCR-lc	3	15
Slclv3Pro-2/SlwusCR-lc	4	15
Slclv3Pro-2/SlwusCR-lc	2	16
Slclv3Pro-2/SlwusCR-lc	2	16
Slclv3Pro-2/SlwusCR-lc	3	16
Slclv3Pro-2/SlwusCR-lc	3	16
Slclv3Pro-2/SlwusCR-lc	3	16
Slclv3Pro-2/SlwusCR-lc	3	16
Slclv3Pro-2/SlwusCR-lc	3	16
Slclv3Pro-2/SlwusCR-lc	3	16
Slclv3Pro-2/SlwusCR-lc	3	16
Slclv3Pro-2/SlwusCR-lc	3	16
Slclv3Pro-2/SlwusCR-lc	2	17
Slclv3Pro-2/SlwusCR-lc	2	17
Slclv3Pro-2/SlwusCR-lc	2	17
Slclv3Pro-2/SlwusCR-lc	3	17
Slclv3Pro-2/SlwusCR-lc	3	17
Slclv3Pro-2/SlwusCR-lc	3	17
Slclv3Pro-2/SlwusCR-lc	3	17
Slclv3Pro-2/SlwusCR-lc	3	17
Slclv3Pro-2/SlwusCR-lc	3	17
Slclv3Pro-2/SlwusCR-lc	4	17
Slclv3Pro-2/SlwusCR-lc	2	18
Slclv3Pro-2/SlwusCR-lc	2	18
Slclv3Pro-2/SlwusCR-lc	3	18
Slclv3Pro-2/SlwusCR-lc	3	18
Slclv3Pro-2/SlwusCR-lc	3	18
Slclv3Pro-2/SlwusCR-lc	3	18
Slclv3Pro-2/SlwusCR-lc	3	18
Slclv3Pro-2/SlwusCR-lc	3	18
Slclv3Pro-2/SlwusCR-lc	3	18
Slclv3Pro-2/SlwusCR-lc	4	18
Slclv3Pro-2/SlwusCR-lc	2	19
Slclv3Pro-2/SlwusCR-lc	2	19
Slclv3Pro-2/SlwusCR-lc	3	19
Slclv3Pro-2/SlwusCR-lc	3	19
Slclv3Pro-2/SlwusCR-lc	3	19
Slclv3Pro-2/SlwusCR-lc	3	19
Slclv3Pro-2/SlwusCR-lc	3	19
Slclv3Pro-2/SlwusCR-lc	3	19
Slclv3Pro-2/SlwusCR-lc	3	19
Slclv3Pro-2/SlwusCR-lc	4	19
Slclv3Pro-2/SlwusCR-lc	2	20
Slclv3Pro-2/SlwusCR-lc	2	20
Slclv3Pro-2/SlwusCR-lc	2	20
Slclv3Pro-2/SlwusCR-lc	3	20
Slclv3Pro-2/SlwusCR-lc	3	20
Slclv3Pro-2/SlwusCR-lc	3	20
Slclv3Pro-2/SlwusCR-lc	3	20
Slclv3Pro-2/SlwusCR-lc	3	20
Slclv3Pro-2/SlwusCR-lc	6	20
Slclv3Pro-2/SlwusCR-lc	7	20
Slclv3Pro-2/SlwusCR-lc/Slcle9	2	1
Slclv3Pro-2/SlwusCR-lc/Slcle9	2	1
Slclv3Pro-2/SlwusCR-lc/Slcle9	3	1
Slclv3Pro-2/SlwusCR-lc/Slcle9	3	1
Slclv3Pro-2/SlwusCR-lc/Slcle9	3	1
Slclv3Pro-2/SlwusCR-lc/Slcle9	4	1
Slclv3Pro-2/SlwusCR-lc/Slcle9	4	1
Slclv3Pro-2/SlwusCR-lc/Slcle9	4	1
Slclv3Pro-2/SlwusCR-lc/Slcle9	9	1
Slclv3Pro-2/SlwusCR-lc/Slcle9	9	1
Slclv3Pro-2/SlwusCR-lc/Slcle9	3	2
Slclv3Pro-2/SlwusCR-lc/Slcle9	3	2
Slclv3Pro-2/SlwusCR-lc/Slcle9	3	2
Slclv3Pro-2/SlwusCR-lc/Slcle9	3	2
Slclv3Pro-2/SlwusCR-lc/Slcle9	3	2
Slclv3Pro-2/SlwusCR-lc/Slcle9	3	2
Slclv3Pro-2/SlwusCR-lc/Slcle9	3	2
Slclv3Pro-2/SlwusCR-lc/Slcle9	3	2
Slclv3Pro-2/SlwusCR-lc/Slcle9	4	2
Slclv3Pro-2/SlwusCR-lc/Slcle9	4	2
Slclv3Pro-2/SlwusCR-lc/Slcle9	3	3
Slclv3Pro-2/SlwusCR-lc/Slcle9	3	3
Slclv3Pro-2/SlwusCR-lc/Slcle9	3	3
Slclv3Pro-2/SlwusCR-lc/Slcle9	3	3
Slclv3Pro-2/SlwusCR-lc/Slcle9	3	3
Slclv3Pro-2/SlwusCR-lc/Slcle9	3	3
Slclv3Pro-2/SlwusCR-lc/Slcle9	3	3
Slclv3Pro-2/SlwusCR-lc/Slcle9	3	3
Slclv3Pro-2/SlwusCR-lc/Slcle9	4	3
Slclv3Pro-2/SlwusCR-lc/Slcle9	4	3
Slclv3Pro-2/SlwusCR-lc/Slcle9	2	4
Slclv3Pro-2/SlwusCR-lc/Slcle9	3	4
Slclv3Pro-2/SlwusCR-lc/Slcle9	3	4
Slclv3Pro-2/SlwusCR-lc/Slcle9	3	4
Slclv3Pro-2/SlwusCR-lc/Slcle9	3	4
Slclv3Pro-2/SlwusCR-lc/Slcle9	3	4
Slclv3Pro-2/SlwusCR-lc/Slcle9	4	4
Slclv3Pro-2/SlwusCR-lc/Slcle9	4	4
Slclv3Pro-2/SlwusCR-lc/Slcle9	4	4
Slclv3Pro-2/SlwusCR-lc/Slcle9	6	4
Slclv3Pro-2/SlwusCR-lc/Slcle9	3	5
Slclv3Pro-2/SlwusCR-lc/Slcle9	3	5
Slclv3Pro-2/SlwusCR-lc/Slcle9	3	5
Slclv3Pro-2/SlwusCR-lc/Slcle9	3	5
Slclv3Pro-2/SlwusCR-lc/Slcle9	3	5
Slclv3Pro-2/SlwusCR-lc/Slcle9	3	5
Slclv3Pro-2/SlwusCR-lc/Slcle9	3	5
Slclv3Pro-2/SlwusCR-lc/Slcle9	4	5
Slclv3Pro-2/SlwusCR-lc/Slcle9	4	5
Slclv3Pro-2/SlwusCR-lc/Slcle9	5	5
Slclv3Pro-2/SlwusCR-lc/Slcle9	3	6
Slclv3Pro-2/SlwusCR-lc/Slcle9	3	6
Slclv3Pro-2/SlwusCR-lc/Slcle9	3	6
Slclv3Pro-2/SlwusCR-lc/Slcle9	3	6
Slclv3Pro-2/SlwusCR-lc/Slcle9	3	6
Slclv3Pro-2/SlwusCR-lc/Slcle9	3	6
Slclv3Pro-2/SlwusCR-lc/Slcle9	3	6
Slclv3Pro-2/SlwusCR-lc/Slcle9	3	6
Slclv3Pro-2/SlwusCR-lc/Slcle9	3	6
Slclv3Pro-2/SlwusCR-lc/Slcle9	4	6
Slclv3Pro-2/SlwusCR-lc/Slcle9	3	7
Slclv3Pro-2/SlwusCR-lc/Slcle9	3	7
Slclv3Pro-2/SlwusCR-lc/Slcle9	3	7
Slclv3Pro-2/SlwusCR-lc/Slcle9	3	7
Slclv3Pro-2/SlwusCR-lc/Slcle9	4	7
Slclv3Pro-2/SlwusCR-lc/Slcle9	4	7
Slclv3Pro-2/SlwusCR-lc/Slcle9	4	7
Slclv3Pro-2/SlwusCR-lc/Slcle9	4	7
Slclv3Pro-2/SlwusCR-lc/Slcle9	4	7
Slclv3Pro-2/SlwusCR-lc/Slcle9	4	7
Slclv3Pro-2/SlwusCR-lc/Slcle9	2	8
Slclv3Pro-2/SlwusCR-lc/Slcle9	3	8
Slclv3Pro-2/SlwusCR-lc/Slcle9	3	8
Slclv3Pro-2/SlwusCR-lc/Slcle9	3	8
Slclv3Pro-2/SlwusCR-lc/Slcle9	3	8
Slclv3Pro-2/SlwusCR-lc/Slcle9	3	8
Slclv3Pro-2/SlwusCR-lc/Slcle9	3	8
Slclv3Pro-2/SlwusCR-lc/Slcle9	4	8
Slclv3Pro-2/SlwusCR-lc/Slcle9	4	8
Slclv3Pro-2/SlwusCR-lc/Slcle9	4	8
Slclv3Pro-2/SlwusCR-lc/Slcle9	2	9
Slclv3Pro-2/SlwusCR-lc/Slcle9	2	9
Slclv3Pro-2/SlwusCR-lc/Slcle9	2	9
Slclv3Pro-2/SlwusCR-lc/Slcle9	3	9
Slclv3Pro-2/SlwusCR-lc/Slcle9	3	9
Slclv3Pro-2/SlwusCR-lc/Slcle9	3	9
Slclv3Pro-2/SlwusCR-lc/Slcle9	3	9
Slclv3Pro-2/SlwusCR-lc/Slcle9	3	9
Slclv3Pro-2/SlwusCR-lc/Slcle9	3	9
Slclv3Pro-2/SlwusCR-lc/Slcle9	4	9
Slclv3Pro-2/SlwusCR-lc/Slcle9	3	10
Slclv3Pro-2/SlwusCR-lc/Slcle9	3	10
Slclv3Pro-2/SlwusCR-lc/Slcle9	3	10
Slclv3Pro-2/SlwusCR-lc/Slcle9	3	10
Slclv3Pro-2/SlwusCR-lc/Slcle9	3	10
Slclv3Pro-2/SlwusCR-lc/Slcle9	3	10
Slclv3Pro-2/SlwusCR-lc/Slcle9	3	10
Slclv3Pro-2/SlwusCR-lc/Slcle9	3	10
Slclv3Pro-2/SlwusCR-lc/Slcle9	3	10
Slclv3Pro-2/SlwusCR-lc/Slcle9	3	10
Slclv3Pro-2/SlwusCR-lc/Slcle9	2	11
Slclv3Pro-2/SlwusCR-lc/Slcle9	3	11
Slclv3Pro-2/SlwusCR-lc/Slcle9	3	11
Slclv3Pro-2/SlwusCR-lc/Slcle9	3	11
Slclv3Pro-2/SlwusCR-lc/Slcle9	3	11
Slclv3Pro-2/SlwusCR-lc/Slcle9	4	11
Slclv3Pro-2/SlwusCR-lc/Slcle9	4	11
Slclv3Pro-2/SlwusCR-lc/Slcle9	4	11
Slclv3Pro-2/SlwusCR-lc/Slcle9	5	11
Slclv3Pro-2/SlwusCR-lc/Slcle9	8	11
Slclv3Pro-2/SlwusCR-lc/Slcle9	2	12
Slclv3Pro-2/SlwusCR-lc/Slcle9	2	12
Slclv3Pro-2/SlwusCR-lc/Slcle9	3	12
Slclv3Pro-2/SlwusCR-lc/Slcle9	3	12
Slclv3Pro-2/SlwusCR-lc/Slcle9	3	12
Slclv3Pro-2/SlwusCR-lc/Slcle9	3	12
Slclv3Pro-2/SlwusCR-lc/Slcle9	3	12
Slclv3Pro-2/SlwusCR-lc/Slcle9	3	12
Slclv3Pro-2/SlwusCR-lc/Slcle9	3	12
Slclv3Pro-2/SlwusCR-lc/Slcle9	4	12
Slclv3Pro-2/SlwusCR-lc/Slcle9	3	13
Slclv3Pro-2/SlwusCR-lc/Slcle9	3	13
Slclv3Pro-2/SlwusCR-lc/Slcle9	3	13
Slclv3Pro-2/SlwusCR-lc/Slcle9	3	13
Slclv3Pro-2/SlwusCR-lc/Slcle9	3	13
Slclv3Pro-2/SlwusCR-lc/Slcle9	4	13
Slclv3Pro-2/SlwusCR-lc/Slcle9	4	13
Slclv3Pro-2/SlwusCR-lc/Slcle9	4	13
Slclv3Pro-2/SlwusCR-lc/Slcle9	4	13
Slclv3Pro-2/SlwusCR-lc/Slcle9	4	13
Slclv3Pro-2/SlwusCR-lc/Slcle9	2	14
Slclv3Pro-2/SlwusCR-lc/Slcle9	3	14
Slclv3Pro-2/SlwusCR-lc/Slcle9	3	14
Slclv3Pro-2/SlwusCR-lc/Slcle9	3	14
Slclv3Pro-2/SlwusCR-lc/Slcle9	3	14
Slclv3Pro-2/SlwusCR-lc/Slcle9	3	14
Slclv3Pro-2/SlwusCR-lc/Slcle9	3	14
Slclv3Pro-2/SlwusCR-lc/Slcle9	3	14
Slclv3Pro-2/SlwusCR-lc/Slcle9	4	14
Slclv3Pro-2/SlwusCR-lc/Slcle9	4	14
Slclv3Pro-2/SlwusCR-lc/Slcle9	3	15
Slclv3Pro-2/SlwusCR-lc/Slcle9	3	15
Slclv3Pro-2/SlwusCR-lc/Slcle9	4	15
Slclv3Pro-2/SlwusCR-lc/Slcle9	4	15
Slclv3Pro-2/SlwusCR-lc/Slcle9	4	15
Slclv3Pro-2/SlwusCR-lc/Slcle9	4	15
Slclv3Pro-2/SlwusCR-lc/Slcle9	4	15
Slclv3Pro-2/SlwusCR-lc/Slcle9	4	15
Slclv3Pro-2/SlwusCR-lc/Slcle9	4	15
Slclv3Pro-2/SlwusCR-lc/Slcle9	9	15
Slclv3Pro-2/SlwusCR-lc/Slcle9	2	16
Slclv3Pro-2/SlwusCR-lc/Slcle9	3	16
Slclv3Pro-2/SlwusCR-lc/Slcle9	3	16
Slclv3Pro-2/SlwusCR-lc/Slcle9	3	16
Slclv3Pro-2/SlwusCR-lc/Slcle9	3	16
Slclv3Pro-2/SlwusCR-lc/Slcle9	3	16
Slclv3Pro-2/SlwusCR-lc/Slcle9	3	16
Slclv3Pro-2/SlwusCR-lc/Slcle9	3	16
Slclv3Pro-2/SlwusCR-lc/Slcle9	4	16
Slclv3Pro-2/SlwusCR-lc/Slcle9	4	16
Slclv3Pro-2/SlwusCR-lc/Slcle9	3	17
Slclv3Pro-2/SlwusCR-lc/Slcle9	3	17
Slclv3Pro-2/SlwusCR-lc/Slcle9	3	17
Slclv3Pro-2/SlwusCR-lc/Slcle9	3	17
Slclv3Pro-2/SlwusCR-lc/Slcle9	3	17
Slclv3Pro-2/SlwusCR-lc/Slcle9	3	17
Slclv3Pro-2/SlwusCR-lc/Slcle9	3	17
Slclv3Pro-2/SlwusCR-lc/Slcle9	3	17
Slclv3Pro-2/SlwusCR-lc/Slcle9	3	17
Slclv3Pro-2/SlwusCR-lc/Slcle9	4	17
Slclv3Pro-2/SlwusCR-lc/Slcle9	3	18
Slclv3Pro-2/SlwusCR-lc/Slcle9	3	18
Slclv3Pro-2/SlwusCR-lc/Slcle9	3	18
Slclv3Pro-2/SlwusCR-lc/Slcle9	3	18
Slclv3Pro-2/SlwusCR-lc/Slcle9	3	18
Slclv3Pro-2/SlwusCR-lc/Slcle9	3	18
Slclv3Pro-2/SlwusCR-lc/Slcle9	4	18
Slclv3Pro-2/SlwusCR-lc/Slcle9	4	18
Slclv3Pro-2/SlwusCR-lc/Slcle9	4	18
Slclv3Pro-2/SlwusCR-lc/Slcle9	6	18
Slclv3Pro-2/SlwusCR-lc/Slcle9	2	19
Slclv3Pro-2/SlwusCR-lc/Slcle9	2	19
Slclv3Pro-2/SlwusCR-lc/Slcle9	3	19
Slclv3Pro-2/SlwusCR-lc/Slcle9	3	19
Slclv3Pro-2/SlwusCR-lc/Slcle9	3	19
Slclv3Pro-2/SlwusCR-lc/Slcle9	3	19
Slclv3Pro-2/SlwusCR-lc/Slcle9	3	19
Slclv3Pro-2/SlwusCR-lc/Slcle9	3	19
Slclv3Pro-2/SlwusCR-lc/Slcle9	3	19
Slclv3Pro-2/SlwusCR-lc/Slcle9	3	19
Slclv3Pro-2/SlwusCR-lc/Slcle9	2	20
Slclv3Pro-2/SlwusCR-lc/Slcle9	3	20
Slclv3Pro-2/SlwusCR-lc/Slcle9	3	20
Slclv3Pro-2/SlwusCR-lc/Slcle9	3	20
Slclv3Pro-2/SlwusCR-lc/Slcle9	3	20
Slclv3Pro-2/SlwusCR-lc/Slcle9	3	20
Slclv3Pro-2/SlwusCR-lc/Slcle9	3	20
Slclv3Pro-2/SlwusCR-lc/Slcle9	3	20
Slclv3Pro-2/SlwusCR-lc/Slcle9	3	20
Slclv3Pro-2/SlwusCR-lc/Slcle9	4	20
Slclv3Pro-11	3	1
Slclv3Pro-11	3	1
Slclv3Pro-11	4	1
Slclv3Pro-11	4	1
Slclv3Pro-11	4	1
Slclv3Pro-11	4	1
Slclv3Pro-11	6	1
Slclv3Pro-11	6	1
Slclv3Pro-11	6	1
Slclv3Pro-11	9	1
Slclv3Pro-11	3	2
Slclv3Pro-11	3	2
Slclv3Pro-11	4	2
Slclv3Pro-11	4	2
Slclv3Pro-11	4	2
Slclv3Pro-11	4	2
Slclv3Pro-11	5	2
Slclv3Pro-11	5	2
Slclv3Pro-11	8	2
Slclv3Pro-11	9	2
Slclv3Pro-11	3	3
Slclv3Pro-11	3	3
Slclv3Pro-11	3	3
Slclv3Pro-11	3	3
Slclv3Pro-11	4	3
Slclv3Pro-11	4	3
Slclv3Pro-11	5	3
Slclv3Pro-11	6	3
Slclv3Pro-11	9	3
Slclv3Pro-11	9	3
Slclv3Pro-11	3	4
Slclv3Pro-11	3	4
Slclv3Pro-11	3	4
Slclv3Pro-11	3	4
Slclv3Pro-11	4	4
Slclv3Pro-11	4	4
Slclv3Pro-11	4	4
Slclv3Pro-11	5	4
Slclv3Pro-11	5	4
Slclv3Pro-11	6	4
Slclv3Pro-11	3	5
Slclv3Pro-11	4	5
Slclv3Pro-11	4	5
Slclv3Pro-11	4	5
Slclv3Pro-11	4	5
Slclv3Pro-11	4	5
Slclv3Pro-11	4	5
Slclv3Pro-11	4	5
Slclv3Pro-11	5	5
Slclv3Pro-11	6	5
Slclv3Pro-11	3	6
Slclv3Pro-11	3	6
Slclv3Pro-11	4	6
Slclv3Pro-11	4	6
Slclv3Pro-11	4	6
Slclv3Pro-11	4	6
Slclv3Pro-11	5	6
Slclv3Pro-11	5	6
Slclv3Pro-11	5	6
Slclv3Pro-11	5	6
Slclv3Pro-11	3	7
Slclv3Pro-11	4	7
Slclv3Pro-11	4	7
Slclv3Pro-11	4	7
Slclv3Pro-11	4	7
Slclv3Pro-11	5	7
Slclv3Pro-11	5	7
Slclv3Pro-11	6	7
Slclv3Pro-11	6	7
Slclv3Pro-11	9	7
Slclv3Pro-11	3	8
Slclv3Pro-11	3	8
Slclv3Pro-11	3	8
Slclv3Pro-11	3	8
Slclv3Pro-11	3	8
Slclv3Pro-11	3	8
Slclv3Pro-11	4	8
Slclv3Pro-11	4	8
Slclv3Pro-11	4	8
Slclv3Pro-11	4	8
Slclv3Pro-11	3	9
Slclv3Pro-11	3	9
Slclv3Pro-11	3	9
Slclv3Pro-11	3	9
Slclv3Pro-11	3	9
Slclv3Pro-11	4	9
Slclv3Pro-11	4	9
Slclv3Pro-11	4	9
Slclv3Pro-11	5	9
Slclv3Pro-11	9	9
Slclv3Pro-11	3	10
Slclv3Pro-11	3	10
Slclv3Pro-11	3	10
Slclv3Pro-11	3	10
Slclv3Pro-11	4	10
Slclv3Pro-11	4	10
Slclv3Pro-11	4	10
Slclv3Pro-11	4	10
Slclv3Pro-11	4	10
Slclv3Pro-11	5	10
Slclv3Pro-11	3	11
Slclv3Pro-11	3	11
Slclv3Pro-11	3	11
Slclv3Pro-11	4	11
Slclv3Pro-11	5	11
Slclv3Pro-11	5	11
Slclv3Pro-11	5	11
Slclv3Pro-11	5	11
Slclv3Pro-11	5	11
Slclv3Pro-11	8	11
Slclv3Pro-11	3	12
Slclv3Pro-11	3	12
Slclv3Pro-11	3	12
Slclv3Pro-11	4	12
Slclv3Pro-11	4	12
Slclv3Pro-11	4	12
Slclv3Pro-11	4	12
Slclv3Pro-11	6	12
Slclv3Pro-11	9	12
Slclv3Pro-11	9	12
Slclv3Pro-11	3	13
Slclv3Pro-11	3	13
Slclv3Pro-11	4	13
Slclv3Pro-11	4	13
Slclv3Pro-11	4	13
Slclv3Pro-11	4	13
Slclv3Pro-11	4	13
Slclv3Pro-11	5	13
Slclv3Pro-11	5	13
Slclv3Pro-11	5	13
Slclv3Pro-11	3	14
Slclv3Pro-11	3	14
Slclv3Pro-11	4	14
Slclv3Pro-11	4	14
Slclv3Pro-11	4	14
Slclv3Pro-11	4	14
Slclv3Pro-11	5	14
Slclv3Pro-11	5	14
Slclv3Pro-11	5	14
Slclv3Pro-11	5	14
Slclv3Pro-11	3	15
Slclv3Pro-11	3	15
Slclv3Pro-11	4	15
Slclv3Pro-11	4	15
Slclv3Pro-11	4	15
Slclv3Pro-11	4	15
Slclv3Pro-11	4	15
Slclv3Pro-11	4	15
Slclv3Pro-11	5	15
Slclv3Pro-11	6	15
Slclv3Pro-11	3	15
Slclv3Pro-11	3	16
Slclv3Pro-11	3	16
Slclv3Pro-11	3	16
Slclv3Pro-11	4	16
Slclv3Pro-11	4	16
Slclv3Pro-11	4	16
Slclv3Pro-11	4	16
Slclv3Pro-11	4	16
Slclv3Pro-11	9	16
Slclv3Pro-11	3	17
Slclv3Pro-11	3	17
Slclv3Pro-11	3	17
Slclv3Pro-11	3	17
Slclv3Pro-11	3	17
Slclv3Pro-11	4	17
Slclv3Pro-11	4	17
Slclv3Pro-11	4	17
Slclv3Pro-11	5	17
Slclv3Pro-11	6	17
Slclv3Pro-11	3	18
Slclv3Pro-11	3	18
Slclv3Pro-11	4	18
Slclv3Pro-11	4	18
Slclv3Pro-11	4	18
Slclv3Pro-11	4	18
Slclv3Pro-11	4	18
Slclv3Pro-11	5	18
Slclv3Pro-11	5	18
Slclv3Pro-11	5	18
Slclv3Pro-11	3	19
Slclv3Pro-11	3	19
Slclv3Pro-11	3	19
Slclv3Pro-11	3	19
Slclv3Pro-11	4	19
Slclv3Pro-11	4	19
Slclv3Pro-11	4	19
Slclv3Pro-11	5	19
Slclv3Pro-11	5	19
Slclv3Pro-11	6	19
Slclv3Pro-11	3	20
Slclv3Pro-11	3	20
Slclv3Pro-11	3	20
Slclv3Pro-11	4	20
Slclv3Pro-11	4	20
Slclv3Pro-11	5	20
Slclv3Pro-11	5	20
Slclv3Pro-11	5	20
Slclv3Pro-11	5	20
Slclv3Pro-11	5	20
Slclv3Pro-11/Slcle9	3	1
Slclv3Pro-11/Slcle9	3	1
Slclv3Pro-11/Slcle9	4	1
Slclv3Pro-11/Slcle9	4	1
Slclv3Pro-11/Slcle9	4	1
Slclv3Pro-11/Slcle9	4	1
Slclv3Pro-11/Slcle9	5	1
Slclv3Pro-11/Slcle9	5	1
Slclv3Pro-11/Slcle9	5	1
Slclv3Pro-11/Slcle9	7	1
Slclv3Pro-11/Slcle9	3	2
Slclv3Pro-11/Slcle9	3	2
Slclv3Pro-11/Slcle9	3	2
Slclv3Pro-11/Slcle9	3	2
Slclv3Pro-11/Slcle9	3	2
Slclv3Pro-11/Slcle9	3	2
Slclv3Pro-11/Slcle9	4	2
Slclv3Pro-11/Slcle9	4	2
Slclv3Pro-11/Slcle9	4	2
Slclv3Pro-11/Slcle9	8	2
Slclv3Pro-11/Slcle9	3	3
Slclv3Pro-11/Slcle9	3	3
Slclv3Pro-11/Slcle9	3	3
Slclv3Pro-11/Slcle9	4	3
Slclv3Pro-11/Slcle9	4	3
Slclv3Pro-11/Slcle9	4	3
Slclv3Pro-11/Slcle9	4	3
Slclv3Pro-11/Slcle9	5	3
Slclv3Pro-11/Slcle9	6	3
Slclv3Pro-11/Slcle9	6	3
Slclv3Pro-11/Slcle9	3	4
Slclv3Pro-11/Slcle9	3	4
Slclv3Pro-11/Slcle9	3	4
Slclv3Pro-11/Slcle9	3	4
Slclv3Pro-11/Slcle9	4	4
Slclv3Pro-11/Slcle9	4	4
Slclv3Pro-11/Slcle9	6	4
Slclv3Pro-11/Slcle9	6	4
Slclv3Pro-11/Slcle9	6	4
Slclv3Pro-11/Slcle9	10	4
Slclv3Pro-11/Slcle9	3	5
Slclv3Pro-11/Slcle9	4	5
Slclv3Pro-11/Slcle9	4	5
Slclv3Pro-11/Slcle9	4	5
Slclv3Pro-11/Slcle9	4	5
Slclv3Pro-11/Slcle9	5	5
Slclv3Pro-11/Slcle9	5	5
Slclv3Pro-11/Slcle9	5	5
Slclv3Pro-11/Slcle9	5	5
Slclv3Pro-11/Slcle9	5	5
Slclv3Pro-11/Slcle9	3	6
Slclv3Pro-11/Slcle9	3	6
Slclv3Pro-11/Slcle9	3	6
Slclv3Pro-11/Slcle9	3	6
Slclv3Pro-11/Slcle9	4	6
Slclv3Pro-11/Slcle9	4	6
Slclv3Pro-11/Slcle9	4	6
Slclv3Pro-11/Slcle9	4	6
Slclv3Pro-11/Slcle9	5	6
Slclv3Pro-11/Slcle9	5	6
Slclv3Pro-11/Slcle9	3	7
Slclv3Pro-11/Slcle9	3	7
Slclv3Pro-11/Slcle9	3	7
Slclv3Pro-11/Slcle9	4	7
Slclv3Pro-11/Slcle9	4	7
Slclv3Pro-11/Slcle9	4	7
Slclv3Pro-11/Slcle9	5	7
Slclv3Pro-11/Slcle9	6	7
Slclv3Pro-11/Slcle9	6	7
Slclv3Pro-11/Slcle9	13	7
Slclv3Pro-11/Slcle9	3	8
Slclv3Pro-11/Slcle9	3	8
Slclv3Pro-11/Slcle9	4	8
Slclv3Pro-11/Slcle9	4	8
Slclv3Pro-11/Slcle9	4	8
Slclv3Pro-11/Slcle9	4	8
Slclv3Pro-11/Slcle9	4	8
Slclv3Pro-11/Slcle9	4	8
Slclv3Pro-11/Slcle9	5	8
Slclv3Pro-11/Slcle9	9	8
Slclv3Pro-11/Slcle9	3	9
Slclv3Pro-11/Slcle9	3	9
Slclv3Pro-11/Slcle9	3	9
Slclv3Pro-11/Slcle9	3	9
Slclv3Pro-11/Slcle9	3	9
Slclv3Pro-11/Slcle9	4	9
Slclv3Pro-11/Slcle9	4	9
Slclv3Pro-11/Slcle9	5	9
Slclv3Pro-11/Slcle9	5	9
Slclv3Pro-11/Slcle9	5	9
Slclv3Pro-11/Slcle9	3	10
Slclv3Pro-11/Slcle9	3	10
Slclv3Pro-11/Slcle9	3	10
Slclv3Pro-11/Slcle9	3	10
Slclv3Pro-11/Slcle9	3	10
Slclv3Pro-11/Slcle9	4	10
Slclv3Pro-11/Slcle9	4	10
Slclv3Pro-11/Slcle9	4	10
Slclv3Pro-11/Slcle9	9	10
Slclv3Pro-11/Slcle9	16	10
Slclv3Pro-11/Slcle9	3	11
Slclv3Pro-11/Slcle9	3	11
Slclv3Pro-11/Slcle9	3	11
Slclv3Pro-11/Slcle9	4	11
Slclv3Pro-11/Slcle9	4	11
Slclv3Pro-11/Slcle9	4	11
Slclv3Pro-11/Slcle9	4	11
Slclv3Pro-11/Slcle9	4	11
Slclv3Pro-11/Slcle9	5	11
Slclv3Pro-11/Slcle9	5	11
Slclv3Pro-11/Slcle9	3	12
Slclv3Pro-11/Slcle9	3	12
Slclv3Pro-11/Slcle9	3	12
Slclv3Pro-11/Slcle9	3	12
Slclv3Pro-11/Slcle9	5	12
Slclv3Pro-11/Slcle9	5	12
Slclv3Pro-11/Slcle9	5	12
Slclv3Pro-11/Slcle9	6	12
Slclv3Pro-11/Slcle9	4	12
Slclv3Pro-11/Slcle9	4	12
Slclv3Pro-11/Slcle9	3	13
Slclv3Pro-11/Slcle9	3	13
Slclv3Pro-11/Slcle9	3	13
Slclv3Pro-11/Slcle9	3	13
Slclv3Pro-11/Slcle9	4	13
Slclv3Pro-11/Slcle9	4	13
Slclv3Pro-11/Slcle9	4	13
Slclv3Pro-11/Slcle9	5	13
Slclv3Pro-11/Slcle9	5	13
Slclv3Pro-11/Slcle9	6	13
Slclv3Pro-11/Slcle9	3	14
Slclv3Pro-11/Slcle9	3	14
Slclv3Pro-11/Slcle9	3	14
Slclv3Pro-11/Slcle9	4	14
Slclv3Pro-11/Slcle9	4	14
Slclv3Pro-11/Slcle9	4	14
Slclv3Pro-11/Slcle9	4	14
Slclv3Pro-11/Slcle9	4	14
Slclv3Pro-11/Slcle9	5	14
Slclv3Pro-11/Slcle9	5	14
Slclv3Pro-11/Slcle9	3	15
Slclv3Pro-11/Slcle9	4	15
Slclv3Pro-11/Slcle9	4	15
Slclv3Pro-11/Slcle9	4	15
Slclv3Pro-11/Slcle9	4	15
Slclv3Pro-11/Slcle9	4	15
Slclv3Pro-11/Slcle9	5	15
Slclv3Pro-11/Slcle9	5	15
Slclv3Pro-11/Slcle9	5	15
Slclv3Pro-11/Slcle9	6	15
Slclv3Pro-11/Slcle9	3	16
Slclv3Pro-11/Slcle9	3	16
Slclv3Pro-11/Slcle9	4	16
Slclv3Pro-11/Slcle9	4	16
Slclv3Pro-11/Slcle9	4	16
Slclv3Pro-11/Slcle9	4	16
Slclv3Pro-11/Slcle9	5	16
Slclv3Pro-11/Slcle9	5	16
Slclv3Pro-11/Slcle9	5	16
Slclv3Pro-11/Slcle9	8	16
Slclv3Pro-11/Slcle9	3	17
Slclv3Pro-11/Slcle9	3	17
Slclv3Pro-11/Slcle9	3	17
Slclv3Pro-11/Slcle9	4	17
Slclv3Pro-11/Slcle9	4	17
Slclv3Pro-11/Slcle9	4	17
Slclv3Pro-11/Slcle9	5	17
Slclv3Pro-11/Slcle9	5	17
Slclv3Pro-11/Slcle9	6	17
Slclv3Pro-11/Slcle9	12	17
Slclv3Pro-11/Slcle9	3	18
Slclv3Pro-11/Slcle9	3	18
Slclv3Pro-11/Slcle9	3	18
Slclv3Pro-11/Slcle9	3	18
Slclv3Pro-11/Slcle9	4	18
Slclv3Pro-11/Slcle9	4	18
Slclv3Pro-11/Slcle9	4	18
Slclv3Pro-11/Slcle9	4	18
Slclv3Pro-11/Slcle9	4	18
Slclv3Pro-11/Slcle9	5	18
Slclv3Pro-11/Slcle9	3	19
Slclv3Pro-11/Slcle9	3	19
Slclv3Pro-11/Slcle9	3	19
Slclv3Pro-11/Slcle9	3	19
Slclv3Pro-11/Slcle9	4	19
Slclv3Pro-11/Slcle9	4	19
Slclv3Pro-11/Slcle9	5	19
Slclv3Pro-11/Slcle9	5	19
Slclv3Pro-11/Slcle9	6	19
Slclv3Pro-11/Slcle9	8	19
Slclv3Pro-11/SlwusCR-lc	4	1
Slclv3Pro-11/SlwusCR-lc	4	1
Slclv3Pro-11/SlwusCR-lc	4	1
Slclv3Pro-11/SlwusCR-lc	5	1
Slclv3Pro-11/SlwusCR-lc	5	1
Slclv3Pro-11/SlwusCR-lc	5	1
Slclv3Pro-11/SlwusCR-lc	6	1
Slclv3Pro-11/SlwusCR-lc	6	1
Slclv3Pro-11/SlwusCR-lc	3	1
Slclv3Pro-11/SlwusCR-lc	15	1
Slclv3Pro-11/SlwusCR-lc	3	2
Slclv3Pro-11/SlwusCR-lc	3	2
Slclv3Pro-11/SlwusCR-lc	4	2
Slclv3Pro-11/SlwusCR-lc	4	2
Slclv3Pro-11/SlwusCR-lc	4	2
Slclv3Pro-11/SlwusCR-lc	5	2
Slclv3Pro-11/SlwusCR-lc	5	2
Slclv3Pro-11/SlwusCR-lc	5	2
Slclv3Pro-11/SlwusCR-lc	5	2
Slclv3Pro-11/SlwusCR-lc	6	2
Slclv3Pro-11/SlwusCR-lc	3	3
Slclv3Pro-11/SlwusCR-lc	3	3
Slclv3Pro-11/SlwusCR-lc	4	3
Slclv3Pro-11/SlwusCR-lc	4	3
Slclv3Pro-11/SlwusCR-lc	5	3
Slclv3Pro-11/SlwusCR-lc	5	3
Slclv3Pro-11/SlwusCR-lc	5	3
Slclv3Pro-11/SlwusCR-lc	5	3
Slclv3Pro-11/SlwusCR-lc	6	3
Slclv3Pro-11/SlwusCR-lc	6	3
Slclv3Pro-11/SlwusCR-lc	4	4
Slclv3Pro-11/SlwusCR-lc	4	4
Slclv3Pro-11/SlwusCR-lc	4	4
Slclv3Pro-11/SlwusCR-lc	5	4
Slclv3Pro-11/SlwusCR-lc	5	4
Slclv3Pro-11/SlwusCR-lc	5	4
Slclv3Pro-11/SlwusCR-lc	6	4
Slclv3Pro-11/SlwusCR-lc	7	4
Slclv3Pro-11/SlwusCR-lc	7	4
Slclv3Pro-11/SlwusCR-lc	8	4
Slclv3Pro-11/SlwusCR-lc	4	5
Slclv3Pro-11/SlwusCR-lc	4	5
Slclv3Pro-11/SlwusCR-lc	4	5
Slclv3Pro-11/SlwusCR-lc	5	5
Slclv3Pro-11/SlwusCR-lc	5	5
Slclv3Pro-11/SlwusCR-lc	5	5
Slclv3Pro-11/SlwusCR-lc	6	5
Slclv3Pro-11/SlwusCR-lc	6	5
Slclv3Pro-11/SlwusCR-lc	6	5
Slclv3Pro-11/SlwusCR-lc	9	5
Slclv3Pro-11/SlwusCR-lc	4	6
Slclv3Pro-11/SlwusCR-lc	4	6
Slclv3Pro-11/SlwusCR-lc	5	6
Slclv3Pro-11/SlwusCR-lc	5	6
Slclv3Pro-11/SlwusCR-lc	5	6
Slclv3Pro-11/SlwusCR-lc	5	6
Slclv3Pro-11/SlwusCR-lc	5	6
Slclv3Pro-11/SlwusCR-lc	6	6
Slclv3Pro-11/SlwusCR-lc	7	6
Slclv3Pro-11/SlwusCR-lc	9	6
Slclv3Pro-11/SlwusCR-lc	3	7
Slclv3Pro-11/SlwusCR-lc	3	7
Slclv3Pro-11/SlwusCR-lc	3	7
Slclv3Pro-11/SlwusCR-lc	4	7
Slclv3Pro-11/SlwusCR-lc	4	7
Slclv3Pro-11/SlwusCR-lc	4	7
Slclv3Pro-11/SlwusCR-lc	5	7
Slclv3Pro-11/SlwusCR-lc	5	7
Slclv3Pro-11/SlwusCR-lc	5	7
Slclv3Pro-11/SlwusCR-lc	5	7
Slclv3Pro-11/SlwusCR-lc	3	8
Slclv3Pro-11/SlwusCR-lc	4	8
Slclv3Pro-11/SlwusCR-lc	4	8
Slclv3Pro-11/SlwusCR-lc	4	8
Slclv3Pro-11/SlwusCR-lc	5	8
Slclv3Pro-11/SlwusCR-lc	5	8
Slclv3Pro-11/SlwusCR-lc	5	8
Slclv3Pro-11/SlwusCR-lc	5	8
Slclv3Pro-11/SlwusCR-lc	5	8
Slclv3Pro-11/SlwusCR-lc	12	8
Slclv3Pro-11/SlwusCR-lc	5	9
Slclv3Pro-11/SlwusCR-lc	5	9
Slclv3Pro-11/SlwusCR-lc	5	9
Slclv3Pro-11/SlwusCR-lc	5	9
Slclv3Pro-11/SlwusCR-lc	5	9
Slclv3Pro-11/SlwusCR-lc	5	9
Slclv3Pro-11/SlwusCR-lc	5	9
Slclv3Pro-11/SlwusCR-lc	6	9
Slclv3Pro-11/SlwusCR-lc	10	9
Slclv3Pro-11/SlwusCR-lc	10	9
Slclv3Pro-11/SlwusCR-lc	3	10
Slclv3Pro-11/SlwusCR-lc	3	10
Slclv3Pro-11/SlwusCR-lc	5	10
Slclv3Pro-11/SlwusCR-lc	5	10
Slclv3Pro-11/SlwusCR-lc	5	10
Slclv3Pro-11/SlwusCR-lc	5	10
Slclv3Pro-11/SlwusCR-lc	5	10
Slclv3Pro-11/SlwusCR-lc	7	10
Slclv3Pro-11/SlwusCR-lc	8	10
Slclv3Pro-11/SlwusCR-lc	10	10
Slclv3Pro-11/SlwusCR-lc	4	11
Slclv3Pro-11/SlwusCR-lc	4	11
Slclv3Pro-11/SlwusCR-lc	5	11
Slclv3Pro-11/SlwusCR-lc	5	11
Slclv3Pro-11/SlwusCR-lc	5	11
Slclv3Pro-11/SlwusCR-lc	6	11
Slclv3Pro-11/SlwusCR-lc	6	11
Slclv3Pro-11/SlwusCR-lc	6	11
Slclv3Pro-11/SlwusCR-lc	8	11
Slclv3Pro-11/SlwusCR-lc	10	11
Slclv3Pro-11/SlwusCR-lc	3	12
Slclv3Pro-11/SlwusCR-lc	3	12
Slclv3Pro-11/SlwusCR-lc	3	12
Slclv3Pro-11/SlwusCR-lc	4	12
Slclv3Pro-11/SlwusCR-lc	4	12
Slclv3Pro-11/SlwusCR-lc	4	12
Slclv3Pro-11/SlwusCR-lc	4	12
Slclv3Pro-11/SlwusCR-lc	5	12
Slclv3Pro-11/SlwusCR-lc	5	12
Slclv3Pro-11/SlwusCR-lc	7	12
Slclv3Pro-11/SlwusCR-lc	4	13
Slclv3Pro-11/SlwusCR-lc	4	13
Slclv3Pro-11/SlwusCR-lc	4	13
Slclv3Pro-11/SlwusCR-lc	5	13
Slclv3Pro-11/SlwusCR-lc	5	13
Slclv3Pro-11/SlwusCR-lc	5	13
Slclv3Pro-11/SlwusCR-lc	5	13
Slclv3Pro-11/SlwusCR-lc	5	13
Slclv3Pro-11/SlwusCR-lc	6	13
Slclv3Pro-11/SlwusCR-lc	10	13
Slclv3Pro-11/SlwusCR-lc	3	14
Slclv3Pro-11/SlwusCR-lc	4	14
Slclv3Pro-11/SlwusCR-lc	4	14
Slclv3Pro-11/SlwusCR-lc	4	14
Slclv3Pro-11/SlwusCR-lc	4	14
Slclv3Pro-11/SlwusCR-lc	4	14
Slclv3Pro-11/SlwusCR-lc	5	14
Slclv3Pro-11/SlwusCR-lc	5	14
Slclv3Pro-11/SlwusCR-lc	5	14
Slclv3Pro-11/SlwusCR-lc	5	14
Slclv3Pro-11/SlwusCR-lc	3	15
Slclv3Pro-11/SlwusCR-lc	3	15
Slclv3Pro-11/SlwusCR-lc	4	15
Slclv3Pro-11/SlwusCR-lc	5	15
Slclv3Pro-11/SlwusCR-lc	5	15
Slclv3Pro-11/SlwusCR-lc	5	15
Slclv3Pro-11/SlwusCR-lc	5	15
[truncated: 3,149 more rows]

## Sheet: qRT-PCR Fold Changes and StdErr
Table S3. Locule number counts raw data from all seasons and qRT results.
Source Data 8. qRT-PCR Fold Change relative to WT of SlCLV3 and SlCLE9 for Slclv3Pro single mutants related to fig. S3.
	SlCLV3	SlCLV3	SlCLE9	SlCLE9
Genotype	Mean Fold Change Relative to WT	Standard Error	Mean Fold Change Relative to WT	Standard Error
WT	0.915274	0.0423634	0.814732	0.10019
Slclv3Pro-1	1.97792	0.135005	2.26882	0.254436
Slclv3Pro-2	0.728037	0.0966512	0.361392	0.0354124
Slclv3Pro-3	1.21606	0.0806248	4.63588	0.507916
Slclv3Pro-11	0.769545	0.0123775	2.4016	0.370855
Slclv3Pro-12	0.799378	0.0320448	1.32948	0.108277
Slclv3Pro-15	0.971946	0.03366	2.55549	0.156543
Slclv3Pro-18	1.30273	0.22874	4.78627	1.2328
Slclv3fas	0.387222	0.0308178	3.94021	1.28512
Slclv3Pro-22	0.137741	0.0182185	4.94594	0.576345
Slclv3Pro-26	0.28639	0.0705086	8.90101	2.38387
Slclv3Pro-28	0.0864917	0.0324818	9.87827	1.29541
Slclv3Pro-29	0.017348	0.0116651	19.9028	2.19386
