# Supplementary material for: Idiosyncratic and dose-dependent epistasis drives variation in tomato fruit size
Source: Science. Author manuscript; Available in PMC 2023 Oct 26. (PMC10602613; doi:10.1126/science.adi5222)
Supplement: Table-S2 [file NIHMS1936328-supplement-Table-S2.xlsx]

## Sheet: Model comparison - SlwusCR-lc
Table S2. Model comparison: Slclv3Pro SlwusCR-lc related to Fig. 1E and fig. S2A.
Model	Parameters	Perecent of epistatic variance captured	Log Likelihood	AICc	BIC	R Squared	MSE	Percent increase in MSE relative to saturated model	P-value vs. additive null	P-value vs. constant epistasis null	P-value vs. proportional epistasis null
CR-lc additive	14	0	-641.63	1311.31	1412.51	0.977733	0.066387	4.24	-	-	-
CR-lc constant epistsasis	15	0.01	-641.62	1313.3	1421.72	0.977733	0.066387	4.24	0.8837	-	-
CR-lc proportional epistasis	15	0.24	-641.14	1312.33	1420.76	0.977735	0.066381	4.23	0.3198	-	-
CR-lc idiosyncratic epistasis	25	100	-429.43	909.01	1089.68	0.978639	0.063685	0	<.0001	<.0001	<.0001

## Sheet: Supp. Analyses - SlwusCR-lc
Table S2. Statistical analysis of pairwise and three-way epistasis, related to Fig. 1E and fig. S2A.
SlCLV3PRO allele	Slclv3Pro additive effect rep 1	Slclv3Pro additive effect 95% confidence interval lower rep 1	Slclv3Pro additive effect 95% confidence interval upper rep 1	Slclv3Pro additive effect p-value rep 1	Slclv3Pro additive effect rep 2	Slclv3Pro additive effect 95% confidence interval lower rep 2	Slclv3Pro additive effect 95% confidence interval upper rep 2	Slclv3Pro additive effect p-value rep 2	SlwusCR-lc additive effect rep 1	SlwusCR-lc additive effect 95% confidence interval lower rep 1	SlwusCR-lc additive effect 95% confidence interval upper rep 1	SlwusCR-lc additive effect p-value rep 1	SlwusCR-lc additive effect rep 2	SlwusCR-lc additive effect 95% confidence interval lower rep 2	SlwusCR-lc additive effect 95% confidence interval upper rep 2	SlwusCR-lc additive effect p-value rep 2	Slclv3Pro/SlwusCR-lc interaction effect rep 1	Slclv3Pro/SlwusCR-lc interaction 95% confidence interval lower rep 1	Slclv3Pro/SlwusCR-lc interaction 95% confidence interval upper rep 1	Slclv3Pro/SlwusCR-lc interaction p-value rep 1	Slclv3Pro/SlwusCR-lc interaction rep 2	Slclv3Pro/SlwusCR-lc interaction 95% confidence interval lower rep 2	Slclv3Pro/SlwusCR-lc interaction 95% confidence interval upper rep 2	Slclv3Pro/SlwusCR-lc interaction p-value rep 2
Slclv3Pro-1	-0.008	-0.022	0.006	0.2689	0.009	-0.005	0.022	0.2144	0.045	0.031	0.059	<.0001	0.033	0.019	0.046	<.0001	0.012	-0.002	0.026	0.0919	-0.014	-0.028	-0.001	0.0367
Slclv3Pro-2	0.016	-0.001	0.032	0.0576	0.02	0.006	0.033	0.006	0.034	0.018	0.05	<.0001	0.022	0.009	0.036	0.0016	0.003	-0.014	0.019	0.7552	-0.025	-0.039	-0.011	0.0005
Slclv3Pro-3	0.068	0.054	0.083	<.0001	0.046	0.032	0.06	<.0001	0.042	0.028	0.057	<.0001	0.03	0.016	0.045	<.0001	0.011	-0.003	0.025	0.136	-0.017	-0.031	-0.003	0.0196
Slclv3Pro-11	0.177	0.16	0.195	<.0001	0.178	0.162	0.193	<.0001	0.017	0	0.034	0.0531	0.058	0.043	0.074	<.0001	-0.013	-0.031	0.004	0.1238	0.011	-0.004	0.026	0.1618
Slclv3Pro-12	0.171	0.155	0.186	<.0001	0.193	0.176	0.209	<.0001	0.011	-0.004	0.027	0.1549	0.031	0.014	0.047	0.0002	-0.019	-0.034	-0.003	0.0192	-0.017	-0.033	-0.001	0.0423
Slclv3Pro-15	0.238	0.221	0.256	<.0001	0.231	0.214	0.247	<.0001	0.021	0.003	0.039	0.0198	0.024	0.008	0.041	0.0032	-0.01	-0.027	0.008	0.2785	-0.021	-0.037	-0.005	0.0118
Slclv3Pro-18	0.294	0.278	0.31	<.0001	0.272	0.254	0.29	<.0001	0.038	0.023	0.054	<.0001	0.081	0.063	0.099	<.0001	0.006	-0.01	0.022	0.4384	0.031	0.013	0.049	0.0006
Slclv3fas	0.37	0.351	0.389	<.0001	0.369	0.352	0.385	<.0001	0.108	0.089	0.126	<.0001	0.099	0.083	0.116	<.0001	0.071	0.052	0.089	<.0001	0.048	0.031	0.064	<.0001
Slclv3Pro-22	0.572	0.556	0.588	<.0001	0.595	0.58	0.61	<.0001	-0.011	-0.027	0.005	0.162	-0.014	-0.029	0.001	0.0686	-0.039	-0.055	-0.024	<.0001	-0.056	-0.071	-0.041	<.0001
Slclv3Pro-26	0.707	0.691	0.723	<.0001	0.672	0.66	0.685	<.0001	0.04	0.024	0.056	<.0001	0.043	0.031	0.055	<.0001	0.008	-0.009	0.024	0.3508	-0.004	-0.016	0.009	0.545
Slclv3Pro-28	0.857	0.841	0.873	<.0001	N/A	N/A	N/A	N/A	0.06	0.044	0.075	<.0001	N/A	N/A	N/A	N/A	0.033	0.017	0.049	<.0001	N/A	N/A	N/A	N/A

## Sheet: Model comparison - Slcle9
Table S2. Model comparison: Slclv3Pro Slcle9 related to Fig. 2c and fig. S2B.
Model	Parameters	Perecent of epistatic variance captured	Log Likelihood	AICc	BIC	R Squared	MSE	Percent increase in MSE relative to saturated model	P-value vs. additive null	P-value vs. constant epistasis null	P-value vs. proportional epistasis null	P-value vs. sigmoid epistasis null
Slcle9 additive	14	0	75.21	-122.38	-16.61	0.979742	0.057931	7.91	-	-	-	-
Slcle9 constant epistsasis	15	9.19	123.05	-216.06	-102.73	0.979878	0.05754	7.19	<.0001	-	-	-
Slcle9 proportional epistasis	15	78.13	492.57	-955.1	-841.78	0.980903	0.054611	1.73	<.0001	-	-	-
Slcle9 sigmoid epistasis	18	89.98	558.07	-1080.08	-944.1	0.981079	0.054107	0.79	<.0001	<.0001	<.0001	-
Slcle9 idiosyncratic epistasis	25	100	613.94	-1177.77	-988.93	0.981228	0.053682	0	<.0001	<.0001	<.0001	<.0001

## Sheet: Supp. Analyses - Slcle9
Table S2. Statistical analysis of pairwise and three-way epistasis, model comparison related to Fig. 2c and fig. S2B.
SlCLV3PRO allele	Slclv3Pro additive effect rep 1	Slclv3Pro additive effect 95% confidence interval lower rep 1	Slclv3Pro additive effect 95% confidence interval upper rep 1	Slclv3Pro additive effect p-value rep 1	Slclv3Pro additive effect rep 2	Slclv3Pro additive effect 95% confidence interval lower rep 2	Slclv3Pro additive effect 95% confidence interval upper rep 2	Slclv3Pro additive effect p-value rep 2	Slclv3Pro additive effect rep 3	Slclv3Pro additive effect 95% confidence interval lower rep 3	Slclv3Pro additive effect 95% confidence interval upper rep 3	Slclv3Pro additive effect p-value rep 3	Slcle9 additive effect rep 1	slcle9 additive effect 95% confidence interval lower rep 1	Slcle9 additive effect 95% confidence interval upper rep 1	Slcle9 additive effect p-value rep 1	Slcle9 additive effect rep 2	Slcle9 additive effect 95% confidence interval lower rep 2	Slcle9 additive effect 95% confidence interval upper rep 2	Slcle9 additive effect p-value rep 2	Slcle9 additive effect rep 3	Slcle9 additive effect 95% confidence interval lower rep 3	Slcle9 additive effect 95% confidence interval upper rep 3	Slcle9 additive effect p-value rep 3	Slclv3Pro/Slcle9 interaction effect rep 1	Slclv3Pro/Slcle9 interaction 95% confidence interval lower rep 1	Slclv3Pro/Slcle9 interaction 95% confidence interval upper rep 1	Slclv3Pro/Slcle9 interaction p-value rep 1	Slclv3Pro/Slcle9 interaction rep 2	Slclv3Pro/Slcle9 interaction 95% confidence interval lower rep 2	Slclv3Pro/Slcle9 interaction 95% confidence interval upper rep 2	Slclv3Pro/Slcle9 interaction p-value rep 2	Slclv3Pro/Slcle9 interaction rep 3	Slclv3Pro/Slcle9 interaction 95% confidence interval lower rep 3	Slclv3Pro/Slcle9 interaction 95% confidence interval upper rep 3	Slclv3Pro/Slcle9 interaction p-value rep 3
Slclv3Pro-1	0.019	0.004	0.035	0.0152	0.042	0.027	0.058	<.0001	N/A	N/A	N/A	N/A	-0.002	-0.018	0.013	0.7649	0.005	-0.011	0.021	0.5211	N/A	N/A	N/A	N/A	0.022	0.006	0.037	0.0061	0.043	0.027	0.059	<.0001	N/A	N/A	N/A	N/A
Slclv3Pro-2	0.039	0.024	0.054	<.0001	0.066	0.052	0.08	<.0001	0.048	0.034	0.061	<.0001	-0.012	-0.028	0.003	0.103	-0.006	-0.019	0.008	0.4299	-0.01	-0.022	0.003	0.1423	0.011	-0.004	0.026	0.148	0.032	0.017	0.046	<.0001	0.013	-0.001	0.026	0.0649
Slclv3Pro-3	0.047	0.031	0.063	<.0001	0.079	0.065	0.093	<.0001	0.052	0.038	0.067	<.0001	-0.015	-0.031	0.001	0.0636	-0.032	-0.046	-0.018	<.0001	-0.044	-0.058	-0.031	<.0001	0.009	-0.007	0.025	0.261	0.012	-0.002	0.026	0.1	-0.013	-0.028	0.001	0.0617
Slclv3Pro-11	0.161	0.146	0.177	<.0001	0.189	0.173	0.206	<.0001	0.193	0.176	0.21	<.0001	-0.026	-0.04	-0.011	0.0006	-0.041	-0.058	-0.025	<.0001	-0.002	-0.018	0.013	0.7591	0	-0.016	0.015	0.9786	0.004	-0.012	0.021	0.6286	0.017	0	0.034	0.0518
Slclv3Pro-12	0.179	0.163	0.195	<.0001	0.219	0.203	0.236	<.0001	0.207	0.189	0.225	<.0001	-0.008	-0.023	0.007	0.2849	-0.022	-0.039	-0.006	0.0078	-0.011	-0.028	0.006	0.212	0.013	-0.003	0.029	0.1004	0.02	0.003	0.037	0.0201	0.011	-0.007	0.03	0.2183
Slclv3Pro-15	0.199	0.182	0.215	<.0001	0.291	0.272	0.31	<.0001	0.256	0.237	0.275	<.0001	0.029	0.013	0.044	0.0003	-0.004	-0.022	0.015	0.6833	0.011	-0.006	0.029	0.1867	0.041	0.024	0.057	<.0001	0.035	0.016	0.054	0.0002	0.027	0.008	0.045	0.0054
Slclv3Pro-18	0.268	0.251	0.285	<.0001	0.363	0.347	0.38	<.0001	0.352	0.333	0.371	<.0001	0.049	0.033	0.065	<.0001	0.037	0.021	0.054	<.0001	0.055	0.038	0.072	<.0001	0.055	0.039	0.072	<.0001	0.065	0.049	0.082	<.0001	0.057	0.038	0.075	<.0001
Slclv3fas	0.345	0.327	0.363	<.0001	0.397	0.373	0.422	<.0001	0.407	0.384	0.43	<.0001	0.052	0.034	0.07	<.0001	0.022	-0.003	0.046	0.081	0.075	0.052	0.097	<.0001	0.068	0.051	0.085	<.0001	0.079	0.056	0.103	<.0001	0.091	0.069	0.112	<.0001
Slclv3Pro-22	0.553	0.533	0.573	<.0001	0.643	0.624	0.661	<.0001	0.559	0.54	0.579	<.0001	0.09	0.071	0.109	<.0001	0.065	0.046	0.083	<.0001	0.058	0.039	0.078	<.0001	0.086	0.067	0.106	<.0001	0.086	0.068	0.105	<.0001	0.069	0.05	0.088	<.0001
Slclv3Pro-26	0.709	0.692	0.726	<.0001	0.76	0.743	0.777	<.0001	0.701	0.682	0.719	<.0001	0.072	0.056	0.088	<.0001	0.039	0.023	0.055	<.0001	0.055	0.036	0.074	<.0001	0.073	0.057	0.089	<.0001	0.063	0.046	0.079	<.0001	0.074	0.056	0.092	<.0001
Slclv3Pro-28	0.862	0.843	0.882	<.0001	0.874	0.85	0.897	<.0001	N/A	N/A	N/A	N/A	0.018	-0.002	0.037	0.0733	0.089	0.065	0.112	<.0001	N/A	N/A	N/A	N/A	0.057	0.037	0.076	<.0001	0.137	0.116	0.157	<.0001	N/A	N/A	N/A	N/A

## Sheet: Model comparison - triple
Table S2. Model comparison: Slclv3Pro SlwusCR-lc Slcle9 related to Fig. 3B and fig. S2C.
Model	Parameters	Perecent of epistatic variance captured	Log Likelihood	AICc	BIC	R Squared	MSE	Percent increase in MSE relative to saturated model	P-value vs. additive null	P-value vs. constant epistasis null	P-value vs. proportional epistasis null
Triple-mutants additive	8	0	-171.98	360.04	405.85	0.981777	0.068057	6.96	-	-	-
Triple-mutants constant epistasis	9	0.76	-171.42	360.93	412.46	0.981786	0.068023	6.91	0.2876	-	-
Triple-mutants proportional epistasis	9	38.23	-143.17	304.43	355.96	0.98223	0.066363	4.3	<.0001	-	-
Triple-mutants idiosyncratic epistasis	13	100	-95.03	216.25	290.64	0.982963	0.063626	0	<.0001	<.0001	<.0001

## Sheet: Supp. Analyses - triple
Table S2. Statistical analysis of pairwise and three-way epistasis, model comparison related to Fig. 3B and fig. S2C.
SlCLV3PRO allele	Slclv3Pro additive effect	Slclv3Pro additive effect 95% confidence interval lower	Slclv3Pro additive effect 95% confidence interval upper	Slclv3Pro additive effect p-value	SlwusCR-lc additive effect	SlwusCR-lc additive effect 95% confidence interval lower	SlwusCR-lcadditive effect 95% confidence interval upper	SlwusCR-lc additive effect	Slcle9 additive effect	Slcle9 additive effect 95% confidence interval lower	Slcle9 additive effect 95% confidence interval upper	Slcle9 additive effect p-value	Slclv3Pro/SlwusCR-lc interaction effect	Slclv3Pro/SlwusCR-lc interaction 95% confidence interval lower	Slclv3Pro/SlwusCR-lc interaction 95% confidence interval upper	Slclv3Pro/SlwusCR-lc interaction p-value	Slclv3Pro/Slcle9 interaction effect	Slclv3Pro/Slcle9 interaction 95% confidence interval lower	Slclv3Pro/Slcle9 interaction 95% confidence interval upper	Slclv3Pro/Slcle9 interaction p-value	SlwusCR-lc/Slcle9 interaction effect	SlwusCR-lc/Slcle9 interaction 95% confidence interval lower	SlwusCR-lc/Slcle9 interaction 95% confidence interval upper	SlwusCR-lc/Slcle9 interaction p-value	Slclv3Pro/SlwusCR-lc/Slcle9 interaction effect	Slclv3Pro/SlwusCR-lc/Slcle9 interaction 95% confidence interval lower	Slclv3Pro/SlwusCR-lc/Slcle9 interaction 95% confidence interval upper	Slclv3Pro/SlwusCR-lc/Slcle9 interaction p-value
Slclv3Pro-2	0.052	0.041	0.062	<.0001	0.032	0.021	0.042	<.0001	0.021	0.01	0.032	0.0001	-0.027	-0.037	-0.016	<.0001	-0.01	-0.02	0.001	0.0657	0.031	0.02	0.041	<.0001	0.015	0.005	0.026	0.0047
Slclv3Pro-11	0.236	0.223	0.249	<.0001	0.055	0.041	0.068	<.0001	-0.005	-0.019	0.008	0.4227	0.001	-0.012	0.014	0.8668	-0.031	-0.044	-0.017	<.0001	-0.012	-0.026	0.001	0.0679	-0.022	-0.036	-0.009	0.001
Slclv3fas	0.454	0.441	0.468	<.0001	0.072	0.058	0.085	<.0001	0.081	0.068	0.094	<.0001	0.011	-0.002	0.024	0.11	0.045	0.032	0.058	<.0001	-0.009	-0.022	0.004	0.1938	-0.019	-0.033	-0.006	0.0047
Slclv3Pro-22	0.714	0.701	0.727	<.0001	-0.006	-0.019	0.007	0.3636	0.048	0.035	0.061	<.0001	-0.061	-0.073	-0.048	<.0001	0.018	0.005	0.031	0.0054	0.016	0.004	0.029	0.011	0.003	-0.01	0.015	0.6866
Slclv3Pro-26	0.825	0.814	0.837	<.0001	0.028	0.017	0.04	<.0001	0.086	0.074	0.097	<.0001	-0.032	-0.043	-0.021	<.0001	0.05	0.039	0.061	<.0001	0.014	0.003	0.026	0.0124	0.001	-0.01	0.012	0.879
